# Supplementary material for: Effects of language background on executive function: Transfer across task and modality
Source: Front Psychol. 2023 Jan 5;13:923123. doi: 10.3389/fpsyg.2022.923123 (PMC9849579; doi:10.3389/fpsyg.2022.923123)
Supplement: Supplementary file 1 [file Data_Sheet_1.CSV]

	Participant.Private.ID	aud_digit_score	audDigitSpan	digit_score	digitSpan	nbackScore	nbackTimedout	nback_avgRT	WordSeg_CueVersion	WordSeg_PauseDuration	WordSegAccuracy	WordSegAvgRT	simon_accuracy	SimonEffect	simon_incongru_accuracy	simon_congru_accuracy	simon_incongru_RT	simon_congru_RT	ts.modality	ts.Mean.RT	ts.Practice.Score	ts.Score	ts.Switch.Mean.RT	ts.Same.Mean.RT	Switch.Cost	multilingualism	Learned1st	Learned2nd	Learned3rd	Learned4th	OtherLang	LDom1SpeakingPercent	LDom2SpeakingPercent	LDom3SpeakingPercent	LDom4SpeakingPercent	LDom1ListeningPercent	LDom2ListeningPercent	LDom3ListeningPercent	LDom4ListeningPercent	LDom1ReadingPercent	LDom2ReadingPercent	LDom3ReadingPercent	LDom4ReadingPercent	PreferredReadingLang	PreferredSpeakingLang	LDom1	LDom2	LDom3	LDom4
1	4735428	13	9	12	9	27	1	668.799333333333	convergent	15	8	930.375	30	-43.5892857142857	14	16	480.785714285714	524.375	Task Switching - Word	1108.57342657343	1	0.975	1289	898.075757575758	390.924242424242	Monolingual	NA	NA	NA	NA	NA	NA	NA	NA	NA	NA	NA	NA	NA	NA	NA	NA	NA	NA	NA	English	NA	NA	NA
2	4736646	7	7	5	4	24	3	713.23103333532	conflicting	25	2	2106.73750000447	31	54.9679166643569	15	16	646.386666665475	591.418750001118	Task Switching - Word	794.199295775362	0.739130434782609	0.756302521008403	786.781012658831	803.501587302439	-16.7205746436074	Trilingual	Vietnamese	English	Spanish	NA	NA	15	80	5	NA	10	65	25	NA	0	100	0	NA	Spanish	English	English	Vietnamese	Spanish	NA
3	4737595	8	8	8	7	24	3	1005.26666666667	conflicting	50	0	1207.375	32	16.5625000000016	16	16	627.9375	611.374999999999	Task Switching - Word	1071.90909090909	0.916666666666667	0.949579831932773	1169.6338028169	975.541666666663	194.09213615024	Bilingual	English	Korean	NA	NA	NA	92	8	NA	NA	86	14	NA	NA	93	7	NA	NA	English	English	English	Korean	NA	NA
4	4737596	NA	NA	7	7	27	1	716.033333333335	conflicting	50	0	1888.50000000001	30	-41.600000000002	15	15	595.133333333333	636.733333333335	Task Switching - Image	1351.22727272727	0.666666666666667	0.90990990990991	1503.953125	1207.48529411765	296.467830882351	Monolingual	NA	NA	NA	NA	NA	NA	NA	NA	NA	NA	NA	NA	NA	NA	NA	NA	NA	NA	NA	English	NA	NA	NA
5	4737987	7	6	11	9	27	0	617.98333333383	convergent	50	7	5505.12499999813	28	5.72820512935141	13	15	575.961538462685	570.233333333333	Task Switching - Image	1269.20218978093	0.45	0.829059829059829	1308.61571428669	1228.02388059581	80.5918336908794	Multilingual (4+)	Korean	Chineses	English	Spanish		80	20	80	10	30	50	100	0	90	80	100	0	English	Korean	Korean	English	Chinese	Spanish
6	4738331	10	6	12	9	6	21	1598.47579998569	conflicting	50	2	2276.9375	32	-10.2812500596046	16	16	568.931249961257	579.212500020862	Task Switching - Word	1136.33191488821	0.666666666666667	0.941666666666667	1243.4813333257	1014.57121211832	228.910121207382	Trilingual	Chinese	English	Japanese	NA	NA	40	40	20	NA	20	70	10	NA	20	70	10	NA	Chinese	Chinese	Chinese	English	Japanese	NA
7	4738386	8	8	7	5	19	4	1134.34780000079	convergent	50	3	4471.47500000149	32	-22.1062500029802	16	16	540.27499999851	562.38125000149	Task Switching - Image	1318.51000000068	0.727272727272727	0.61864406779661	1515.90666666627	1154.57215190009	361.334514766177	Trilingual	English	Gujarati	Spanish	NA	NA	85	15	0	NA	87	10	3	NA	100	0	0	NA	English	English	English	Spanish	Gujarati	NA
8	4738496	6	5	10	8	18	7	1161.93116666617	convergent	50	6	5145.52499999665	32	61.3812500014901	16	16	577.837500000373	516.456249998882	Task Switching - Word	1252.376595744	0.681818181818182	0.840336134453782	1499.79218749865	1046.73246753235	453.059719966298	Multilingual (4+)	Madarin	English	French	Spanish		50	50	0	0	50	50	0	0	40	60	0	0	English	Mandarin	Mandarin	English	French	Spanish
9	4738728	8	8	12	9	23	2	850.803633337506	convergent	10	8	2601.69999999925	29	34.7404761883474	14	15	531.607142855014	496.866666666667	Task Switching - Word	1295.85441176484	0.681818181818182	0.868421052631579	1428.1986486501	1137.89516128888	290.303487361218	Multilingual (4+)	Chinese (Mandarin)	Chinese (Shanghai)	English	French		60	5	35	0	35	5	60	0	49	0	50	0	Mandarin	A mix of Mandarin and Shanghainese (mostly Mandarin)	Chinese (Mandarin)	English	French	Chinese (Shanghai)
10	4742006	8	7	4	4	25	4	904.117900000497	conflicting	15	4	1267.98750000075	31	38.9916666666046	16	15	615.924999997951	576.933333331346	Task Switching - Word	423.014893617085	0.478260869565217	0.432203389830508	441.293421053181	401.643076922573	39.650344130608	Bilingual	English	Shanghainese	NA	NA	NA	85	30	NA	NA	100	12	NA	NA	100	0	NA	NA	English	English	English	Shanghainese	NA	NA
11	4743011	6	5	4	5	27	0	788.079999995232	convergent	00	8	2206.81250004471	31	17.1425000160933	16	15	508.462500020862	491.320000004768	Task Switching - Image	1369.25034964752	0.521739130434783	0.991666666666667	1532.82876711676	1198.66142857245	334.167338544305	Trilingual	Japanese	English	Spanish	NA	NA	50	50	0	NA	50	50	0	NA	50	50	0	NA	English	English	English	Japanese	Spanish	NA
12	4744553	9	8	12	9	29	0	918.400000000001	convergent	50	8	988.750000000004	32	20.4375000000011	16	16	565.8125	545.374999999999	Task Switching - Word	955.694444444443	0.958333333333333	0.966666666666667	1121.35	837.369047619047	283.980952380951	Bilingual	Chinese	English	NA	NA	NA	60	40	NA	NA	50	50	NA	NA	50	50	NA	NA	Chinese	Chinese	Chinese	English	NA	NA
13	4744563	1	4	2	4	18	9	1056.73466666667	convergent	25	5	413.625	31	-24.5875	16	15	596.8125	621.4	Task Switching - Word	714.251748251748	0.958333333333333	0.571428571428571	855.159420289855	582.864864864865	272.29455542499	Monolingual	NA	NA	NA	NA	NA	NA	NA	NA	NA	NA	NA	NA	NA	NA	NA	NA	NA	NA	NA	English	NA	NA	NA
14	4744626	12	9	7	6	25	2	607.090433328565	conflicting	10	1	1709.63750000298	31	70.7145833606521	15	16	496.633333341281	425.918749980628	Task Switching - Word	1001.74791666451	0.833333333333333	0.941666666666667	1166.68904109034	832.160563381625	334.528477708713	Bilingual	English	Spanish	NA	NA	NA	98	2	NA	NA	100	0	NA	NA	100	0	NA	NA	English	English	English	Spanish	NA	NA
15	4748325	5	5	6	NA	12	5	648.790600000795	convergent	00	4	840.51249999553	9	-144.616666654746	3	6	676.133333345254	820.75	Task Switching - Image	442.649606298274	0.318181818181818	0.514285714285714	455.151470583151	428.240677969941	26.9107926132107	Trilingual	English	Greek	Italian	NA	NA	99	84	68	NA	98	46	36	NA	99	0	0	NA	English	English	English	Greek	Italian	NA
16	4750103	9	8	12	9	28	0	651.153333338102	conflicting	00	1	2138.95000004768	31	1.72874999046326	15	16	589.259999990463	587.53125	Task Switching - Image	1302.2645833277	0.875	0.958333333333333	1383.26875000596	1201.00937497988	182.259375026076	Bilingual	English	Korean	NA	NA	NA	90	6	NA	NA	58	52	NA	NA	78	11	NA	NA	English	English	English	Korean	NA	NA
17	4750897	13	9	11	9	28	1	736.638666666666	convergent	50	8	1430.5	30	46.0666666666666	15	15	592.266666666667	546.2	Task Switching - Word	1637.05504587156	0.666666666666667	0.846153846153846	1937.16	1382.72881355932	554.431186440678	Trilingual	English	Spanish	French	NA	NA	100	0	0	NA	100	0	0	NA	85	15	0	NA	English	English	English	Spanish	French	NA
18	4751166	6	6	5	5	26	1	662.01	convergent	50	3	1854.875	27	-33.9835164835164	13	14	609.230769230769	643.214285714286	Task Switching - Word	1012	0.409090909090909	0.571428571428571	1114.71014492754	913.569444444444	201.140700483092	Monolingual	NA	NA	NA	NA	NA	NA	NA	NA	NA	NA	NA	NA	NA	NA	NA	NA	NA	NA	NA	English	NA	NA	NA
19	4751188	6	7	7	6	22	2	937.515466667561	conflicting	10	2	3389.76249999925	30	-84.2910714282522	14	16	570.821428572493	655.112500000745	Task Switching - Image	1381.18625954283	0.65	0.864864864864865	1605.02083333499	1108.03220338968	496.98862994531	Monolingual	NA	NA	NA	NA	NA	NA	NA	NA	NA	NA	NA	NA	NA	NA	NA	NA	NA	NA	NA	English	NA	NA	NA
20	4751582	10	9	6	6	26	1	667.199999999998	convergent	50	8	2628.125	30	-45.0982142857153	14	16	502.214285714286	547.312500000001	Task Switching - Image	1296.98561151079	0.772727272727273	0.974358974358974	1541.35135135135	1018.78461538461	522.566735966738	Monolingual	NA	NA	NA	NA	NA	NA	NA	NA	NA	NA	NA	NA	NA	NA	NA	NA	NA	NA	NA	English	NA	NA	NA
21	4751893	9	7	12	9	21	4	999.435900001093	convergent	50	7	2595.94999999739	30	86.8133928538965	14	16	598.357142855014	511.543750001118	Task Switching - Image	1346.19645390041	0.91304347826087	0.932203389830508	1454.16875000037	1204.59344262178	249.575307378594	Trilingual	Chinese	English	French	NA	NA	40	60	0	NA	25	70	5	NA	30	70	0	NA	Chinese	English	Chinese	English	French	NA
22	4751967	4	5	9	8	17	9	1246.83333333333	convergent	00	4	2102.375	31	72.7749999999991	15	16	596.4	523.625	Task Switching - Word	1360.22857142857	0.652173913043478	0.581196581196581	1525.65384615385	1152.11290322581	373.540942928043	Bilingual	English	Spanish	NA	NA	NA	65	35	NA	NA	84	16	NA	NA	85	15	NA	NA	English	Spanish	English	Spanish	NA	NA
23	4756159	NA	NA	8	7	25	1	847.885266664481	conflicting	00	0	2083.58750000224	29	27.4245192342653	13	16	542.53076923352	515.106249999255	Task Switching - Image	1214.22167832326	0.875	0.949579831932773	1395.06578947408	1009.0850746298	385.980714844275	Bilingual	English	Spanish	NA	NA	NA	95	5	NA	NA	60	15	NA	NA	100	0	NA	NA	English	English	English	Spanish	NA	NA
24	4757005	10	8	13	9	26	1	770.412366674614	conflicting	10	0	3935.33750006557	32	9.36249999701977	16	16	571.78125	562.41875000298	Task Switching - Image	1268.95985915459	0.869565217391304	0.974789915966387	1599.67833331029	1026.9707317236	572.707601586687	Trilingual	Chinese	English	Spanish	NA	NA	50	50	0	NA	49	49	2	NA	71	30	0	NA	Chinese	Chinese	Chinese	English	Spanish	NA
25	4757640	6	6	5	6	24	1	955.500000000001	convergent	00	7	1753.375	32	48.9375000000009	16	16	580.687500000001	531.75	Task Switching - Image	1330.75939849624	0.791666666666667	0.926605504587156	1483.33846153846	1184.91176470588	298.426696832575	Trilingual	English	Hindi	Spanish	NA	NA	95	27	4	NA	93	17	12	NA	100	0	6	NA	English	English	English	Hindi	Spanish	NA
26	4758016	8	8	10	8	27	2	932.833333333334	convergent	25	8	2974	30	81.062500000002	14	16	687.5	606.437499999998	Task Switching - Word	1315.16901408451	0.791666666666667	0.966101694915254	1505.06329113924	1077.04761904762	428.015672091622	Trilingual	English	Mandarin	French	NA	NA	80	20	0	NA	80	20	0	NA	80	20	0	NA	Mandarin	Mandarin	Mandarin	English	French	NA
27	4758053	13	9	9	5	14	3	975.986299992053	conflicting	10	0	2907.27500000596	32	30.2999999970198	16	16	478.943749964237	448.643749967217	Task Switching - Word	1037.93496503863	1	0.957983193277311	1198.16250000728	875.450704225352	322.711795781933	Monolingual	NA	NA	NA	NA	NA	NA	NA	NA	NA	NA	NA	NA	NA	NA	NA	NA	NA	NA	NA	English	NA	NA	NA
28	4758395	9	7	8	8	22	1	996.162799993642	convergent	50	8	1001.1875000149	30	168.033333341281	15	15	644.933333325386	476.899999984105	Task Switching - Image	1299.88098592238	0.782608695652174	0.579831932773109	1590.0014492878	1025.65753424821	564.343915039594	Monolingual	NA	NA	NA	NA	NA	NA	NA	NA	NA	NA	NA	NA	NA	NA	NA	NA	NA	NA	NA	English	NA	NA	NA
29	4758512	8	7	5	6	22	2	729.837166666766	conflicting	10	2	3804.59312497988	30	85.0333332705001	15	15	591.777333275725	506.744000005225	Task Switching - Word	1078.9339160742	0.875	0.941176470588235	1160.92181249696	974.822301569114	186.099510927849	Bilingual	English	Spanish	NA	NA	NA	100	0	NA	NA	100	0	NA	NA	100	0	NA	NA	English	English	English	Spanish	NA	NA
30	4758547	12	9	9	4	25	1	748.969300000009	conflicting	50	0	2556.26250000001	31	83.580833333331	15	16	545.293333333296	461.712499999965	Task Switching - Word	907.239583333314	0.791666666666667	0.933333333333333	1046.94153846154	792.294936708823	254.646601752718	Bilingual	American English	Mandarin	NA	NA	NA	90	10	NA	NA	80	20	NA	NA	100	0	NA	NA	American English	American English	American English	Mandarin	NA	NA
31	4758933	12	9	8	7	25	2	752.162333334128	convergent	10	6	2702.22500000149	30	-2.3973214283053	14	16	589.171428571322	591.568749999627	Task Switching - Image	1256.45314685302	0.91304347826087	0.883333333333333	1410.55068493083	1095.75142857188	314.799256358958	Trilingual	Mandarin	English	French	NA	NA	5	95	0	NA	7	90	3	NA	4	93	3	NA	English	English	English	Mandarin	French	NA
32	4759005	6	6	7	7	25	2	795.841766653951	conflicting	25	3	2553.33750006557	30	52.4241071024111	14	16	601.342857105391	548.91875000298	Task Switching - Image	1059.12836879196	0.782608695652174	0.957627118644068	1250.12318841271	876.091666655408	374.0315217573	Bilingual	Cantonese	English	NA	NA	NA	5	95	NA	NA	10	95	NA	NA	0	100	NA	NA	English	English	English	Cantonese	NA	NA
33	4765474	4	6	9	7	24	1	636.658599999404	convergent	25	5	1825.8125	30	-42.3544642784234	14	16	548.814285718969	591.168749997392	Task Switching - Image	1424.84887217982	0.45	0.884955752212389	1641.62419354627	1235.55211267673	406.072080869544	Bilingual	Korean	English	NA	NA	NA	10	90	NA	NA	30	70	NA	NA	50	50	NA	NA	Korean	English	Korean	English	NA	NA
34	4766455	5	5	4	4	27	1	837.656099991258	conflicting	10	3	6163.60000000895	28	-44.2743589847516	15	13	455.433333317439	499.70769230219	Task Switching - Word	1294.04113475566	0.739130434782609	0.889830508474576	1442.18219177854	1135.00735295169	307.174838826841	Trilingual	Spanish	English	Italian	NA	NA	71	98	6	NA	95	94	10	NA	44	98	10	NA	English	Spanish	English	Spanish	Italian	NA
35	4768896	6	7	5	5	21	1	979.712199976158	convergent	50	6	1629.11249995232	27	-19.7587912344671	14	13	604.464285714286	624.223076948753	Task Switching - Image	712.681118888455	0.91304347826087	0.641666666666667	821.4253333505	592.742647055317	228.682686295183	Trilingual	English	Russian	Spanish	NA	NA	90	10	0	NA	100	0	0	NA	95	0	5	NA	English	English	English	Russian	Spanish	NA
36	4771009	3	5	0	NA	18	2	707.1	conflicting	00	4	1227.25000000001	28	83.4307692307676	13	15	762.230769230769	678.800000000002	Task Switching - Word	499.510791366907	0.708333333333333	0.504347826086956	428.367647058825	567.647887323944	-139.280240265119	Trilingual	Mandarin	Cantonese	English	NA	NA	38	40	39	NA	43	43	42	NA	42	41	40	NA	Mandarin	Mandarin	Mandarin	English	Cantonese	NA
37	4771246	7	6	6	7	17	6	829.759800000075	convergent	25	8	5076.96249999991	30	-2.54196428570765	14	16	523.014285713966	525.556249999674	Task Switching - Image	1013.33776223813	0.956521739130435	0.866666666666667	1189.53283582127	858.007894737205	331.524941084069	Monolingual	NA	NA	NA	NA	NA	NA	NA	NA	NA	NA	NA	NA	NA	NA	NA	NA	NA	NA	NA	English	NA	NA	NA
38	4771886	8	8	8	8	24	1	666.363333333333	convergent	25	8	2107.875	31	79.7375	15	16	630.8	551.0625	Task Switching - Image	1512.52112676056	0.521739130434783	0.546218487394958	1627.08974358974	1372.890625	254.199118589744	Trilingual	Chinese	English	Spanish	NA	NA	16	87	0	NA	34	73	0	NA	36	86	0	NA	Chinese	Chinese	Chinese	English	Spanish	NA
39	4771911	8	7	5	5	14	3	1056.55796666664	conflicting	00	1	4582.22499999916	31	15.498749999702	15	16	580.779999999702	565.28125	Task Switching - Image	1299.06549295788	0.636363636363636	0.766666666666667	1496.716923077	1132.21688311707	364.500039959936	Bilingual	Chinese (Mandarin)	English	NA	NA	NA	10	90	NA	NA	20	80	NA	NA	1	99	NA	NA	English	English	English	Chinese	NA	NA
40	4771924	6	6	8	7	22	3	794.084066666642	conflicting	00	1	3703.13749999995	32	52.6437499996973	16	16	581.30624999979	528.662500000093	Task Switching - Word	1450.87071428558	0.772727272727273	0.932203389830508	1581.93376623363	1290.68253968242	291.251226551204	Bilingual	Mandarin	English	NA	NA	NA	30	90	NA	NA	40	93	NA	NA	10	100	NA	NA	English	English	English	Mandarin	NA	NA
41	4772795	7	6	13	9	25	3	912.54703333532	convergent	15	8	3060.11249998957	31	-35.4654166795314	15	16	566.353333318233	601.818749997765	Task Switching - Image	1453.84316546711	0.608695652173913	0.905172413793103	1772.7415384586	1173.72972973134	599.011808727264	Trilingual	Chinese	English	Japanese	NA	NA	40	60	0	NA	40	60	0	NA	20	80	0	NA	Chinese	English	Chinese	English	Japanese	NA
42	4772803	8	8	9	8	28	1	825.033333333334	convergent	00	7	3966.25	32	17.7499999999994	16	16	583.999999999999	566.249999999999	Task Switching - Word	1534.69852941176	0.708333333333333	0.875	1630	1436.55223880596	193.447761194039	Monolingual	NA	NA	NA	NA	NA	NA	NA	NA	NA	NA	NA	NA	NA	NA	NA	NA	NA	NA	NA	English	NA	NA	NA
43	4773228	7	5	9	8	21	2	873.474733332737	conflicting	10	2	1828.38749999925	30	11.3562500011176	14	16	619.45000000298	608.093750001863	Task Switching - Image	1223.17887323927	0.652173913043478	0.798319327731092	1192.9102941173	1250.99324324324	-58.0829491259467	Bilingual	English	Mandrin	NA	NA	NA	95	5	NA	NA	100	0	NA	NA	100	0	NA	NA	English	Mix of Chinese and English	English	Chinese	NA	NA
44	4773838	11	9	10	8	25	2	993.113333333333	convergent	50	7	2611.25	31	38.9958333333333	15	16	476.933333333333	437.9375	Task Switching - Word	1183.78417266187	0.956521739130435	0.982758620689655	1425.74603174603	983.210526315789	442.535505430242	Monolingual	NA	NA	NA	NA	NA	NA	NA	NA	NA	NA	NA	NA	NA	NA	NA	NA	NA	NA	NA	English	NA	NA	NA
45	4778738	7	7	5	6	11	10	1088.33350000089	conflicting	15	6	1778.25	27	181.326136360876	11	16	795.563636362553	614.237500001676	Task Switching - Word	395.190277777923	0.625	0.475	372.904285713924	416.271621622246	-43.367335908322	Bilingual	Chinese	English	NA	NA	NA	18	73	NA	NA	15	81	NA	NA	2	97	NA	NA	English	English	English	Chinese	NA	NA
46	4781736	5	7	5	6	14	12	1316.75599999404	conflicting	00	5	2538.08749999852	25	-89.5123376621827	11	14	560.00909090584	649.521428568023	Task Switching - Word	948.264179105634	0.347826086956522	0.333333333333333	900.810447760482	995.717910450786	-94.9074626903035	Bilingual	English	Mandarin	NA	NA	NA	80	20	NA	NA	74	26	NA	NA	95	5	NA	NA	English	English	English	Mandarin	NA	NA
47	4782536	8	7	6	6	19	3	1070.09336666746	convergent	50	8	2255.21250001341	30	70.7339285697255	14	16	556.021428563765	485.28749999404	Task Switching - Image	1302.22500000128	0.727272727272727	0.949152542372881	1388.88088235522	1220.38333333366	168.497549021556	Bilingual	English	Mandarin	NA	NA	NA	100	0	NA	NA	95	5	NA	NA	100	0	NA	NA	English	English	English	Mandarin	NA	NA
48	4782958	8	8	11	9	18	8	1089.19796666448	convergent	00	8	5564.06250000373	25	-8.86623376975592	14	11	541.442857139877	550.309090909633	Task Switching - Image	1385.22642857113	0.833333333333333	0.939655172413793	1596.25441176181	1185.92222222437	410.332189537439	Bilingual	Chinese	English	NA	NA	NA	90	10	NA	NA	30	70	NA	NA	50	50	NA	NA	Chinese	Chinese	Chinese	English	NA	NA
49	4791252	5	6	3	4	17	5	923.716400001589	conflicting	00	3	1763.06250001118	29	53.5057142857995	14	15	624.585714286992	571.080000001192	Task Switching - Image	471.63472222185	0.541666666666667	0.541666666666667	467.954166665259	475.31527777844	-7.36111111318075	Trilingual	Korean	English	French	NA	NA	25	94	6	NA	25	98	4	NA	8	100	1	NA	English	English	English	Korean	French	NA
50	4791963	8	8	11	8	21	8	1102.41960000065	convergent	25	6	5066.13750000112	31	16.939583333116	16	15	565.206250000279	548.266666667163	Task Switching - Word	1085.68055555545	0.833333333333333	0.966666666666667	1126.29189189191	1042.74857142834	83.5433204635747	Trilingual	Cantonese	Manderin	English	NA	NA	10	40	50	NA	5	35	60	NA	0	25	75	NA	Manderin	Manderin	Manderine	Cantonese	English	NA
51	4792030	4	5	5	6	22	2	1151.46500001113	conflicting	50	5	2325.8749999702	28	54.4208333243927	12	16	528.408333321412	473.98749999702	Task Switching - Image	1553.50000001227	0.708333333333333	0.5625	1633.35466668447	1455.31803279236	178.036633892111	Monolingual	NA	NA	NA	NA	NA	NA	NA	NA	NA	NA	NA	NA	NA	NA	NA	NA	NA	NA	NA	English	NA	NA	NA
52	4792175	NA	NA	7	7	18	2	866.850033333333	convergent	25	3	5301.33750000596	30	12.2933333396912	15	15	506.186666667461	493.89333332777	Task Switching - Word	788.730069930528	0.739130434782609	0.816666666666667	904.727272727724	689.303896104361	215.423376623364	Multilingual (4+)	Bahasa Indonesia	English	Chinese	French		41	100	36	1	72	100	44	12	0	100	0	0	English	English	English	Bahasa Indonesia	Chinese	French
53	4793635	12	9	13	9	23	3	863.828900001589	conflicting	50	5	3569.58750000596	29	49.6480769595274	13	16	605.823076926745	556.174999967217	Task Switching - Word	965.0416666617	0.833333333333333	0.916666666666667	1153.62297296846	765.684285708836	387.938687259626	Bilingual	Chinese	English	NA	NA	NA	67	36	NA	NA	48	68	NA	NA	51	52	NA	NA	chinese	chinese	Chinese	English	NA	NA
54	4793897	9	8	9	7	27	1	971.245466659514	convergent	00	6	3607.66249997914	30	80.9473214490073	14	16	541.428571437086	460.481249988079	Task Switching - Word	1036.243571433	1	0.96551724137931	1197.84857143675	874.638571429253	323.210000007493	Bilingual	English	French	NA	NA	NA	100	0	NA	NA	98	2	NA	NA	95	5	NA	NA	English	English	English	French	NA	NA
55	4793968	6	6	4	4	25	1	865.969699998411	convergent	50	8	2966.11250001192	31	-23.3304166386525	16	15	576.256250008941	599.586666647593	Task Switching - Image	1293.84999998949	0.888888888888889	0.88	1563.62400000095	1095.48676468695	468.137235314005	Bilingual	English	Spanish	NA	NA	NA	100	0	NA	NA	100	0	NA	NA	99	1	NA	NA	English	English	English	Spanish	NA	NA
56	4794047	9	8	6	7	21	2	945.913766667064	convergent	50	8	1983.83749999479	32	20.6937500014901	16	16	633.025000000373	612.331249998882	Task Switching - Image	1389.19230769106	0.826086956521739	0.916666666666667	1506.75866666357	1259.52352941255	247.235137251014	Monolingual	NA	NA	NA	NA	NA	NA	NA	NA	NA	NA	NA	NA	NA	NA	NA	NA	NA	NA	NA	English	NA	NA	NA
57	4798690	5	5	9	7	16	7	1196.79213333332	convergent	15	8	3362.85	30	89.7866666666544	15	15	737.566666666667	647.780000000012	Task Switching - Image	1322.25328467152	0.434782608695652	0.824561403508772	1569.4355932203	1135.28205128205	434.153541938252	Multilingual (4+)	Mandarin	English	Spanish	French		100	90	0	25	100	100	20	40	80	100	0	19	English	Mandarin	Mandarin	English	French	Spanish
58	4798772	6	7	4	5	26	2	829.666666666667	conflicting	10	5	2343.5	32	61.875	16	16	475.25	413.375	Task Switching - Word	1026.04895104895	0.541666666666667	0.941176470588235	1192	862.402777777778	329.597222222222	Bilingual	Spanish	English	NA	NA	NA	15	85	NA	NA	10	90	NA	NA	0	100	NA	NA	English	English	English	Spanish	NA	NA
59	4800029	10	9	11	9	28	1	863.669166642825	convergent	15	7	3205.88749998808	32	-26.6687500178814	16	16	510.374999970198	537.043749988079	Task Switching - Word	1125.92797202664	1	0.974789915966387	1365.36164383039	876.232857145582	489.128786684809	Trilingual	Korean	English	Spanish	NA	NA	15	85	0	NA	20	77	3	NA	5	93	2	NA	English	English	English	Korean	Spanish	NA
60	4801387	7	7	7	6	23	2	775.6	convergent	15	7	2262.5	31	79.8999999999953	15	16	621.399999999997	541.500000000002	Task Switching - Word	1360.32330827068	0.909090909090909	0.891891891891892	1533.83076923077	1194.4705882353	339.360180995474	Trilingual	Telugu	English	Hindi	NA	NA	0	100	0	NA	25	70	5	NA	0	100	0	NA	English	English	English	Telugu	Hindi	NA
61	4801461	10	9	11	9	26	1	835.767799997417	convergent	00	1	1437.09999999963	32	-26.3937500044703	16	16	511.062499998137	537.456250002608	Task Switching - Image	1441.15035461006	0.739130434782609	0.838983050847458	1613.30361445787	1194.79310344853	418.510511009335	Bilingual	English	Mandarin	NA	NA	NA	98	3	NA	NA	98	3	NA	NA	100	0	NA	NA	English	English	English	Mandarin	NA	NA
62	4804229	6	6	5	5	16	8	1307.63013333333	conflicting	00	3	1617.40000006556	32	71.337499961257	16	16	584.649999991059	513.312500029802	Task Switching - Word	1388.77153285054	0.363636363636364	0.626086956521739	1582.2623188392	1192.43529412676	389.827024712435	Bilingual	English	Spanish	NA	NA	NA	98	2	NA	NA	99	1	NA	NA	100	0	NA	NA	english	english	english	spanish	NA	NA
63	4804481	6	6	7	7	17	2	677.696	conflicting	15	5	2592.125	29	57.7142857142857	15	14	536	478.285714285714	Task Switching - Word	166.405594405594	0.826086956521739	0.408333333333333	219.279411764706	118.466666666667	100.812745098039	Trilingual	Japanese	English	Spanish	NA	NA	20	80	0	NA	10	90	0	NA	0	100	0	NA	English	English	English	Japanese	Spanish	NA
64	4805969	6	7	4	5	20	4	1052.46936665236	convergent	50	7	1865.83750000596	30	-9.54285717436244	16	14	547.09999999404	556.642857168402	Task Switching - Image	1226.95104894688	0.608695652173913	0.566666666666667	1324.98888888127	1127.53239436553	197.456494515747	Bilingual	Malayalam	English	NA	NA	NA	0	100	NA	NA	25	100	NA	NA	0	100	NA	NA	English	English	English	Malayalam	NA	NA
65	4806336	6	6	4	5	21	3	900.666899993642	conflicting	10	2	2101.13750001788	30	24.966666650772	15	15	578.679999979337	553.713333328565	Task Switching - Image	1220.94507042203	0.869565217391304	0.873949579831933	1368.01805554827	1069.67000000647	298.348055541799	Monolingual	NA	NA	NA	NA	NA	NA	NA	NA	NA	NA	NA	NA	NA	NA	NA	NA	NA	NA	NA	English	NA	NA	NA
66	4806699	6	7	4	6	26	2	737.433333333332	conflicting	15	1	1110.375	29	51.7333333333329	14	15	601	549.266666666667	Task Switching - Word	1076.34265734266	0.958333333333333	0.966386554621849	1210.80519480519	919.469696969696	291.335497835497	Monolingual	NA	NA	NA	NA	NA	NA	NA	NA	NA	NA	NA	NA	NA	NA	NA	NA	NA	NA	NA	English	NA	NA	NA
67	4807138	8	7	3	4	24	1	952.475066666567	conflicting	00	2	2331.30000000168	29	25.6023809530195	14	15	640.935714286353	615.333333333333	Task Switching - Image	1012.52746478851	0.666666666666667	0.550847457627119	1038.95714285661	986.831944444527	52.1251984120835	Bilingual	Mandarin	English	NA	NA	NA	26	85	NA	NA	36	88	NA	NA	4	100	NA	NA	english	english	english	mandarin	NA	NA
68	4807222	NA	NA	7	7	27	1	876.242300000993	convergent	15	7	3549.67500000075	32	45.8250000029802	16	16	621.625000001863	575.799999998882	Task Switching - Image	1300.18794326283	1	0.982905982905983	1456.32656250149	1170.41038960993	285.916172891565	Trilingual	English	Chinese	French	NA	NA	100	10	0	NA	100	5	0	NA	100	5	5	NA	English	English	English	French	Chinese	NA
69	4807875	5	5	9	8	27	1	680.145166660309	conflicting	10	2	2730.5000000149	30	56.24464285693	14	16	514.45714285544	458.21249999851	Task Switching - Word	1442.38308823985	0.428571428571429	0.904347826086957	1609.46307692344	1289.42253521966	320.040541703781	Bilingual	English	Spanish	NA	NA	NA	99	1	NA	NA	99	1	NA	NA	99	1	NA	NA	English	English	English	Spanish	NA	NA
70	4810550	8	7	10	8	25	1	864.550133334227	conflicting	00	5	2931.13749999925	31	1.41291666751107	16	15	436.206250000745	434.793333333234	Task Switching - Image	1032.02411347506	0.952380952380952	0.991666666666667	1159.63333333294	909.731944444589	249.901388888355	Monolingual	NA	NA	NA	NA	NA	NA	NA	NA	NA	NA	NA	NA	NA	NA	NA	NA	NA	NA	NA	English	NA	NA	NA
71	4812472	11	8	8	7	19	4	1011.18103333373	convergent	50	6	3294.08750000224	28	37.7958974272776	13	15	559.969230764187	522.17333333691	Task Switching - Word	1312.52571428418	0.91304347826087	0.965811965811966	1547.36769230641	1108.99599999825	438.371692308157	Monolingual	NA	NA	NA	NA	NA	NA	NA	NA	NA	NA	NA	NA	NA	NA	NA	NA	NA	NA	NA	English	NA	NA	NA
72	4812925	11	9	13	9	20	2	682.981333346049	convergent	50	8	1813.59999999404	31	33.5270833800237	15	16	546.933333365123	513.406249985099	Task Switching - Image	1135.07464788665	0.826086956521739	0.991596638655462	1175.10493826572	1081.9196721374	93.1852661283172	Bilingual	Mandarin	English	NA	NA	NA	80	50	NA	NA	55	75	NA	NA	35	90	NA	NA	Mandarin	Mandarin	Mandarin	English	NA	NA
73	4812952	11	9	8	7	23	2	1010.22809999911	convergent	00	8	1836.09999999963	32	-1.6875	16	16	566.268749999814	567.956249999814	Task Switching - Image	1483.55362318845	0.956521739130435	0.956521739130435	1683.60156250047	1310.53918918887	373.062373311599	Bilingual	English	Hindi	NA	NA	NA	95	5	NA	NA	90	10	NA	NA	100	0	NA	NA	English	English	English	Hindi	NA	NA
74	4813626	5	5	4	4	22	3	969.252233333234	conflicting	50	1	2310.02500000037	29	5.84952380941024	14	15	543.342857142644	537.493333333234	Task Switching - Word	629.05985401462	0.318181818181818	0.48695652173913	606.710389610138	657.741666667039	-51.0312770569012	Bilingual	Bengali	Engish	NA	NA	NA	5	95	NA	NA	10	90	NA	NA	0	100	NA	NA	English	English	English	Bengali	NA	NA
75	4813853	10	8	10	8	25	3	995.938833333327	conflicting	50	3	1042.53750000009	32	131.018749999988	16	16	775.456249999872	644.437499999884	Task Switching - Image	1275.74499999999	0.826086956521739	0.888888888888889	1424.2626865672	1139.43424657528	284.828439991919	Bilingual	English	Mandarin	NA	NA	NA	100	100	NA	NA	100	100	NA	NA	70	30	NA	NA	English	Mandarin	Mandarin	English	NA	NA
76	4814094	9	8	7	6	24	1	824.757333333234	convergent	15	4	15808.125	32	59.9937500000233	16	16	558.512499999953	498.51874999993	Task Switching - Image	1340.73941605834	0.782608695652174	0.956140350877193	1592.07741935473	1132.96666666667	459.110752688064	Bilingual	English	German	NA	NA	NA	100	0	NA	NA	99	1	NA	NA	100	0	NA	NA	English	English	English	German	NA	NA
77	4815419	5	5	11	8	12	7	1180.43333333333	conflicting	00	0	2293.625	26	46.6153846153841	13	13	601.384615384615	554.769230769231	Task Switching - Word	1442.87401574803	0.5	0.866666666666667	1688.64615384616	1185.20967741936	503.436476426798	Bilingual	Chinese	English	NA	NA	NA	70	30	NA	NA	30	70	NA	NA	35	65	NA	NA	Chinese	Chinese	Chinese	English	NA	NA
78	4815684	11	8	6	6	21	6	1237.62946666766	conflicting	10	0	1639.48749999702	32	-3.07499999552965	16	16	517.593750002794	520.668749998324	Task Switching - Image	1235.51159420372	0.818181818181818	0.922413793103448	1473.1606060621	1017.66666666687	455.493939395222	Monolingual	NA	NA	NA	NA	NA	NA	NA	NA	NA	NA	NA	NA	NA	NA	NA	NA	NA	NA	NA	English	NA	NA	NA
79	4816161	9	7	10	8	25	0	795.593333319823	conflicting	25	1	4286.8125000149	29	-33.9228571488744	14	15	696.057142862252	729.980000011126	Task Switching - Word	1124.12746478722	0.521739130434783	0.949579831932773	1256.93333333015	975.464179104833	281.469154225321	Trilingual	Mandarin	English	Spanish	NA	NA	25	75	0	NA	15	85	0	NA	10	90	0	NA	English	Mandarin	Mandarin	English	Spanish	NA
80	4816248	8	7	8	8	14	3	883.053333333333	conflicting	25	1	3222.875	30	-108.2	15	15	622.533333333333	730.733333333333	Task Switching - Word	1390.42657342657	0.875	0.932773109243697	1538.56	1227.04411764706	311.515882352941	Bilingual	Russian	English	NA	NA	NA	6	94	NA	NA	6	94	NA	NA	17	83	NA	NA	English	Russian	Russian	English	NA	NA
81	4816531	6	5	5	5	18	2	1048.77066666667	conflicting	10	1	2286.625	28	29.1428571428572	14	14	623.285714285714	594.142857142857	Task Switching - Image	518.859154929577	0.818181818181818	0.533333333333333	529.242857142857	508.763888888889	20.4789682539682	Monolingual	NA	NA	NA	NA	NA	NA	NA	NA	NA	NA	NA	NA	NA	NA	NA	NA	NA	NA	NA	english	NA	NA	NA
82	4816584	6	6	8	7	23	3	873.402333326975	conflicting	00	1	2976.31249999999	28	48.4645833497246	12	16	580.283333351215	531.81875000149	Task Switching - Word	1150.03100775101	0.761904761904762	0.648148148148148	1232.63538461098	1066.13593750261	166.499447108375	Trilingual	English	Hindi	Spanish	NA	NA	95	5	0	NA	95	5	0	NA	100	0	0	NA	English	english	English	Hindi	Spanish	NA
83	4817939	6	6	4	5	18	2	792.121333329757	conflicting	15	1	1793.5625	31	42.5616666567822	15	16	644.386666663488	601.825000006706	Task Switching - Word	1221.44100719605	0.571428571428571	0.73728813559322	1382.20158730424	1088.17894736952	294.022639934718	Bilingual	English	Spanish	NA	NA	NA	100	0	NA	NA	100	0	NA	NA	100	0	NA	NA	English	English	English	Spanish	NA	NA
84	4818268	8	8	6	6	25	2	691.769533348433	conflicting	25	0	1569.82500000298	30	-10.191964299551	14	16	569.16428571088	579.356250010431	Task Switching - Word	1143.85781250056	0.75	0.712962962962963	1354.67592592593	990.017567568534	364.658358357392	Trilingual	Chinese (Mandarin)	English	Latin	NA	NA	20	80	0	NA	20	80	0	NA	0	80	20	NA	English	English	English	Chinese	Latin	NA
85	4818357	5	6	3	5	22	2	822.5	convergent	50	6	1428.125	30	2.40000000000043	15	15	647.8	645.4	Task Switching - Image	905.731884057972	0.565217391304348	0.478260869565217	910.985714285715	900.323529411765	10.6621848739502	Monolingual	NA	NA	NA	NA	NA	NA	NA	NA	NA	NA	NA	NA	NA	NA	NA	NA	NA	NA	NA	English	NA	NA	NA
86	4819155	11	9	12	9	27	1	717.135800031789	conflicting	10	0	1277.38749986887	29	3.36761908304123	14	15	487.614285673414	484.246666590373	Task Switching - Image	1095.27253524686	0.875	0.847457627118644	1154.27922085353	1025.37230768204	128.906913171495	Monolingual	NA	NA	NA	NA	NA	NA	NA	NA	NA	NA	NA	NA	NA	NA	NA	NA	NA	NA	NA	English	NA	NA	NA
87	4819516	3	5	5	5	25	3	826.946333338301	conflicting	10	4	2928.41249999776	32	-1.96250000037253	16	16	536.862500002608	538.82500000298	Task Switching - Word	893.315942028726	0.681818181818182	0.612068965517241	969.276712329012	808.006153845329	161.270558483684	Bilingual	English	Chinese	NA	NA	NA	100	50	NA	NA	100	87	NA	NA	100	0	NA	NA	English	English	English	Chinese	NA	NA
88	4819759	7	7	7	8	26	1	750.808866666468	convergent	50	5	3808.01250000111	30	43.9562499964876	14	16	582.949999998723	538.993750002235	Task Switching - Image	1202.4055944057	0.652173913043478	0.941666666666667	1222.83780487827	1174.93934426225	47.8984606160207	Multilingual (4+)	Spanish	English	French	American Sign Language		26	70	3	1	35	60	5	0	7	90	3	0	English	English	English	Spanish	French	American Sign Language
89	4819868	6	6	8	7	25	1	453.4	conflicting	25	0	1361.375	29	-6.19711538461468	16	13	518.187499999999	524.384615384613	Task Switching - Word	327.453900709221	0.391304347826087	0.508474576271186	335.850746268659	319.851351351351	15.9993949173081	Bilingual	Korean	English	NA	NA	NA	35	65	NA	NA	95	5	NA	NA	5	95	NA	NA	English	English	English	Korean	NA	NA
90	4820130	5	5	5	5	14	14	1371.66480000278	conflicting	00	4	2084.27500000596	31	40.1362499974668	15	16	469.579999995232	429.443749997765	Task Switching - Word	1226.50571428452	0.782608695652174	0.897435897435897	1435.11323529307	1029.48749999868	405.62573529439	Monolingual	NA	NA	NA	NA	NA	NA	NA	NA	NA	NA	NA	NA	NA	NA	NA	NA	NA	NA	NA	English	NA	NA	NA
91	4820223	8	7	7	7	27	0	1013.42666666682	convergent	50	8	3005.86249999888	31	3.60333333170661	15	16	652.353333332638	648.750000000931	Task Switching - Image	1463.603571429	0.739130434782609	0.931623931623932	1693.62647058837	1246.35972222293	447.266748365441	Monolingual	NA	NA	NA	NA	NA	NA	NA	NA	NA	NA	NA	NA	NA	NA	NA	NA	NA	NA	NA	English	NA	NA	NA
92	4820227	7	5	12	9	22	7	1082.44800000954	conflicting	25	3	5874.91249999404	31	74.5679166421294	15	16	660.68666665554	586.118750013411	Task Switching - Word	1296.27681160146	0.869565217391304	0.91304347826087	1525.41688312184	1007.03442623967	518.382456882167	Bilingual	Mandarin	English	NA	NA	NA	20	80	NA	NA	20	80	NA	NA	30	70	NA	NA	english	mandarin	mandarin	english	NA	NA
93	4826860	6	6	12	9	23	1	868.28096666766	convergent	50	4	2900.87499999628	29	3.63095238102335	14	15	512.96428571535	509.333333334327	Task Switching - Word	1219.18417266204	0.818181818181818	0.863247863247863	1460.6111111107	959.740298508263	500.870812602434	Trilingual	Chinese	English	Spanish	NA	NA	50	50	0	NA	50	50	0	NA	35	100	0	NA	chinese	chinese	Chinese	English	Spanish	NA
94	4826901	12	9	11	9	28	1	870.898366667263	convergent	25	8	1659.84999999963	30	-13.5466666688523	15	15	766.206666665276	779.753333334128	Task Switching - Image	1310.6214814813	0.588235294117647	0.474576271186441	1391.46571428478	1223.5584615391	167.907252745674	Bilingual	english	spanish	NA	NA	NA	96	4	NA	NA	92	8	NA	NA	99	1	NA	NA	english	english	english	spanish	NA	NA
95	4827499	6	6	8	7	28	1	763.580599999205	conflicting	00	5	2839.78750000894	31	-33.7450000067552	16	15	608.77500000596	642.520000012716	Task Switching - Image	1278.100000003	0.91304347826087	1	1410.50666667303	1132.06323529342	278.443431379608	Bilingual	Haitian Creole	American English	NA	NA	NA	13	87	NA	NA	13	100	NA	NA	0	100	NA	NA	American English	American English	American English	Haitian Creole	NA	NA
96	4828017	5	5	3	5	19	2	893.300700001987	convergent	50	8	1879.29999998957	30	8.74732142367532	14	16	628.028571431126	619.281250007451	Task Switching - Image	576.143165471742	0.523809523809524	0.508474576271186	575.320270275747	577.080000002568	-1.75972972682007	Bilingual	English	Spanish	NA	NA	NA	95	5	NA	NA	100	0	NA	NA	100	0	NA	NA	english	english	english	spanish	NA	NA
97	4828028	10	8	9	8	23	1	986.99996666617	convergent	50	8	6755.01249999926	31	5.49791666505234	15	16	724.06666666468	718.568749999627	Task Switching - Image	1555.14962963087	0.875	0.873873873873874	1679.53529411839	1428.9074626883	250.62783143009	Bilingual	English	French	NA	NA	NA	95	5	NA	NA	95	5	NA	NA	98	2	NA	NA	English	French	English	French	NA	NA
98	4828093	8	7	6	6	29	1	742.782066677793	conflicting	00	1	3357.76249995828	32	31.3624999970198	16	16	492.081249982119	460.718749985099	Task Switching - Image	1220.50349650183	0.875	0.949579831932773	1352.13733334223	1075.31911763374	276.818215708499	Bilingual	English	Spanish	NA	NA	NA	100	0	NA	NA	100	0	NA	NA	100	0	NA	NA	English	English	English	Spanish	NA	NA
99	4828096	9	8	9	8	21	4	1026.79356665792	convergent	50	8	1589.42499999702	29	73.4276190229824	14	15	745.414285702365	671.986666679382	Task Switching - Image	1607.08750000099	0.6	0.93	1700.96037736254	1532.82985074485	168.130526617693	Multilingual (4+)	English	Telugu	Hindi	Spanish		100	15	1	30	100	30	20	40	100	0	5	5	English	English	English	Telugu	Spanish	Hindi
100	4828145	11	9	10	9	27	1	808.617233341281	conflicting	15	3	1684.41249999404	31	4.23541666865344	15	16	541.566666650772	537.331249982119	Task Switching - Word	1195.75467624081	0.916666666666667	0.973913043478261	1416.40759491317	905.228333322207	511.179261590962	Trilingual	English	Konkani	Hindi	NA	NA	95	5	0	NA	90	10	0	NA	100	0	0	NA	English	English	English	Konkani	Hindi	NA
101	4828252	4	5	5	5	19	5	1167.36666666667	convergent	50	8	1633.75	32	49.0625000000003	16	16	571.937500000001	522.875	Task Switching - Word	1137.02816901408	0.608695652173913	0.588235294117647	1247.61538461538	1043.67532467532	203.940059940057	Monolingual	NA	NA	NA	NA	NA	NA	NA	NA	NA	NA	NA	NA	NA	NA	NA	NA	NA	NA	NA	english	NA	NA	NA
102	4828302	9	8	7	7	23	1	904.261800007947	conflicting	50	0	1441.32500001788	30	90.9133333365123	15	15	570.340000001589	479.426666665077	Task Switching - Word	1503.92695035072	0.739130434782609	0.932203389830508	1685.89999999046	1297.13939394192	388.760606048541	Monolingual	NA	NA	NA	NA	NA	NA	NA	NA	NA	NA	NA	NA	NA	NA	NA	NA	NA	NA	NA	English	NA	NA	NA
103	4828438	7	7	6	6	12	5	1000.51929999523	convergent	15	6	1564.61249995232	31	34.915416648984	15	16	654.346666669846	619.431250020862	Task Switching - Word	1342.05217392375	0.695652173913043	0.91304347826087	1558.87627116704	1180.12025319775	378.75601796929	Bilingual	English	Finnish	NA	NA	NA	100	70	NA	NA	100	0	NA	NA	100	0	NA	NA	English	English	English	Finnish	NA	NA
104	4828785	6	7	6	6	27	1	836.569966663488	convergent	50	6	2542.7499999404	30	42.9803571424314	14	16	586.592857139451	543.61249999702	Task Switching - Word	1529.60606061329	0.65	0.848214285714286	1771.53968254725	1308.71014493445	462.829537612805	Bilingual	Cantonese	English	NA	NA	NA	5	95	NA	NA	32	68	NA	NA	0	100	NA	NA	English	English	English	Cantonese	NA	NA
105	4828896	9	8	10	7	25	1	764.900000000002	conflicting	15	0	1845.99999999999	32	84.0000000000005	16	16	746.5	662.5	Task Switching - Word	328.112676056339	0.772727272727273	0.541666666666667	275.119402985075	375.453333333334	-100.333930348259	Multilingual (4+)	Mandarin	Burmese	English	Spanish		49	8	100	19	72	31	100	19	5	0	100	6	English	English	English	Mandarin	Spanish	Burmese
106	4835092	5	6	7	7	18	1	906.92133333532	convergent	10	7	1751.01250000298	31	-35.709166662395	15	16	522.653333342075	558.36250000447	Task Switching - Word	758.088652484383	0.375	0.606837606837607	764.831506854867	750.849999998422	13.981506856445	Monolingual	NA	NA	NA	NA	NA	NA	NA	NA	NA	NA	NA	NA	NA	NA	NA	NA	NA	NA	NA	English	NA	NA	NA
107	4835099	9	7	10	8	23	1	664.871766666915	conflicting	50	1	3373.42500000075	32	13.5625000009313	16	16	680.275000000373	666.712499999441	Task Switching - Image	1576.57971014482	0.818181818181818	0.862068965517241	1792.83333333322	1378.34722222212	414.486111111102	Trilingual	English	Chinese	Spanish	NA	NA	95	5	0	NA	65	35	0	NA	100	0	0	NA	English	English	English	Chinese	Spanish	NA
108	4835168	6	5	7	8	20	2	685.09133333378	convergent	50	8	1330.07500000112	31	-18.9704166673745	15	16	564.173333332439	583.143749999814	Task Switching - Image	260.773571429082	0.454545454545455	0.525423728813559	281.391044776609	241.850684932038	39.5403598445712	Bilingual	Mandarin	English	NA	NA	NA	100	40	NA	NA	100	40	NA	NA	100	40	NA	NA	Chinese	Chinese	Chinese	English	NA	NA
109	4835182	4	5	5	6	27	0	841.4	convergent	00	5	2256.125	29	-77.4952380952382	14	15	608.571428571429	686.066666666667	Task Switching - Word	1188.91608391608	0.916666666666667	0.966386554621849	1304.31325301205	1029.28333333333	275.029919678715	Trilingual	Chinese	English	French	NA	NA	0	100	0	NA	0	98	2	NA	0	100	0	NA	English	English	English	Chinese	French	NA
110	4835191	7	6	8	7	24	2	804.261533333929	convergent	00	6	2399.26249999832	31	58.761250000447	15	16	588.280000001192	529.518750000745	Task Switching - Image	1585.94710144908	0.91304347826087	0.930434782608696	1684.37972972955	1472.13437499979	212.245354729758	Monolingual	NA	NA	NA	NA	NA	NA	NA	NA	NA	NA	NA	NA	NA	NA	NA	NA	NA	NA	NA	English	NA	NA	NA
111	4835386	10	9	12	9	28	0	753.160000000397	convergent	25	6	1330.27500000596	29	-14.8647619136743	14	15	503.528571414096	518.39333332777	Task Switching - Image	1264.99208633419	0.545454545454545	0.94017094017094	1439.29518072505	1006.6500000049	432.64518072015	Bilingual	English	German	NA	NA	NA	98	2	NA	NA	100	0	NA	NA	100	0	NA	NA	English	English	English	German	NA	NA
112	4835390	NA	NA	11	9	21	4	1024.66070000318	conflicting	25	3	2967.89999999106	30	1.35999999841056	15	15	731.506666660309	730.146666661898	Task Switching - Word	777.450000002764	0.545454545454545	0.474137931034483	844.982894745312	694.667741931254	150.315152814058	Bilingual	Chinese	English	NA	NA	NA	53	45	NA	NA	53	52	NA	NA	55	56	NA	NA	English	Chinese	Chinese	English	NA	NA
113	4835447	4	5	4	5	26	2	767.3995	convergent	15	7	3606.07499998808	31	27.3325000159442	15	16	579.020000004768	551.687499988824	Task Switching - Image	1498.4316546754	0.608695652173913	0.560344827586207	1636.93125000223	1310.63559321529	326.295656786947	Bilingual	English	Mandarin	NA	NA	NA	100	27	NA	NA	100	10	NA	NA	100	0	NA	NA	English	English	English	Mandarin	NA	NA
114	4835616	9	7	6	5	26	2	982.933333333334	convergent	50	6	3291.74999999999	31	28.4791666666659	16	15	612.8125	584.333333333335	Task Switching - Image	1545.12096774194	0.368421052631579	0.980952380952381	1802.74603174604	1279.04918032787	523.696851418167	Trilingual	Mandarin	English	German	NA	NA	5	95	0	NA	8	92	0	NA	0	100	0	NA	English	English	English	Mandarin	German	NA
115	4835633	5	5	10	8	20	7	1014.64516666945	conflicting	50	6	4174.39999999851	29	-80.2433333158493	14	15	470.550000011921	550.79333332777	Task Switching - Word	1122.03472222388	0.75	0.916666666666667	1240.91578947478	989.167647061103	251.74814241368	Bilingual	English	Spanish	NA	NA	NA	96	4	NA	NA	97	3	NA	NA	100	0	NA	NA	English	English	English	Spanish	NA	NA
116	4835764	9	7	10	8	26	1	811.865133339691	conflicting	25	2	1390.46250000596	29	42.7128571635201	14	15	583.892857142857	541.179999979337	Task Switching - Word	940.907142852885	0.541666666666667	0.801724137931034	1085.96533332666	773.532307690841	312.433025635817	Multilingual (4+)	Korean	English	French	Latin	Japanese, Russian	30	87	18	1	76	98	34	0	55	97	4	0	English	Korean	English	Korean	French	Latin
117	4835877	6	6	6	6	26	0	666.253333338102	convergent	10	7	2830.27500000596	28	-116.352820522663	13	15	565.253846145593	681.606666668256	Task Switching - Word	1020.10992907759	0.833333333333333	0.803418803418803	1114.72738095196	880.673684210108	234.053696741847	Monolingual	NA	NA	NA	NA	NA	NA	NA	NA	NA	NA	NA	NA	NA	NA	NA	NA	NA	NA	NA	English	NA	NA	NA
118	4836209	8	7	5	6	21	3	963.880399992053	conflicting	10	4	2703.25	29	-10.5752381074996	15	14	596.553333326181	607.12857143368	Task Switching - Image	783.049650349817	0.782608695652174	0.658333333333333	865.901408452383	701.348611109786	164.552797342597	Bilingual	Spanish	English	NA	NA	NA	47	53	NA	NA	38	72	NA	NA	5	95	NA	NA	English	English	English	Spanish	NA	NA
119	4836273	7	7	6	6	25	1	502.544000000323	convergent	10	7	1808.45000000019	32	-39.4875000012107	16	16	443.299999999581	482.787500000792	Task Switching - Image	1234.99014084519	0.772727272727273	0.95	1343.05058823543	1073.84736842113	269.203219814303	Monolingual	NA	NA	NA	NA	NA	NA	NA	NA	NA	NA	NA	NA	NA	NA	NA	NA	NA	NA	NA	English	NA	NA	NA
120	4836291	8	8	6	6	22	0	771.666666666667	conflicting	25	1	2888	24	15.7342657342657	11	13	510.272727272727	494.538461538462	Task Switching - Word	1348.42446043165	0.565217391304348	0.862068965517241	1455.078125	1257.41333333333	197.664791666667	Bilingual	Mandarin	English	NA	NA	NA	10	90	NA	NA	5	95	NA	NA	0	100	NA	NA	English	English	English	Mandarin	NA	NA
121	4836431	6	6	7	7	25	1	924.317833333445	convergent	00	6	3649.97499999986	32	9.51874999981374	16	16	582.574999999837	573.056250000023	Task Switching - Image	1640.49647887329	1	1	1766.35555555559	1540.12784810133	226.227707454259	Bilingual	Korean	English	NA	NA	NA	35	65	NA	NA	80	20	NA	NA	40	60	NA	NA	english	korean	Korean	English	NA	NA
122	4836432	8	7	5	6	17	4	1120.33333333333	conflicting	25	4	1838.75	32	37.2500000000014	16	16	666.937500000002	629.687500000001	Task Switching - Word	1406.71631205674	0.909090909090909	0.932773109243697	1676.14035087719	1223.89285714286	452.247493734337	Bilingual	Mandarin	English	NA	NA	NA	10	92	NA	NA	2	99	NA	NA	0	100	NA	NA	English	English	English	Mandarin	NA	NA
123	4836436	10	9	8	7	23	3	1085.86666666667	conflicting	00	4	7337.24999999999	32	22.3125000000005	16	16	591.812499999999	569.499999999999	Task Switching - Image	1493.28358208955	0.761904761904762	0.946902654867257	1577.21428571428	1401.48437500001	175.729910714276	Trilingual	English	Chinese	Spanish	NA	NA	100	0	0	NA	100	0	0	NA	100	0	0	NA	English	English	English	Chinese	Spanish	NA
124	4836449	5	5	4	5	21	3	934.636	convergent	50	7	1539.125	28	39.6871794871795	13	15	553.153846153846	513.466666666667	Task Switching - Word	1548.18439716312	0.583333333333333	0.837606837606838	1776.63636363636	1347.14666666667	429.489696969697	Bilingual	English	Japanese	NA	NA	NA	100	20	NA	NA	100	30	NA	NA	100	10	NA	NA	English	English	English	Japanese	NA	NA
125	4836486	7	6	6	6	29	0	592.466666666667	convergent	15	3	2367.74999999999	32	60.0624999999956	16	16	579.624999999998	519.562500000002	Task Switching - Image	1316.8345323741	0.636363636363636	0.914529914529915	1573.66197183099	1048.67647058823	524.985501242754	Monolingual	NA	NA	NA	NA	NA	NA	NA	NA	NA	NA	NA	NA	NA	NA	NA	NA	NA	NA	NA	English	NA	NA	NA
126	4836504	5	6	5	6	28	1	651.548466666704	convergent	50	3	4552.67499999969	31	98.7708333334419	15	16	588.533333333395	489.762499999953	Task Switching - Word	1400.26449275363	0.681818181818182	0.870689655172414	1514.75	1275.37121212123	239.378787878774	Bilingual	Mandarin	English	NA	NA	NA	22	74	NA	NA	7	89	NA	NA	3	98	NA	NA	english	english	english	mandarin	NA	NA
127	4836664	6	6	0	NA	16	5	902.710899996821	convergent	15	6	1700.16249997914	25	40.6525974087901	11	14	491.645454558459	450.992857149669	Task Switching - Word	577.834265730598	0.708333333333333	0.596638655462185	586.525301197925	565.811666667461	20.7136345304639	Trilingual	Cantonese	English	Russian	NA	NA	40	100	1	NA	19	100	0	NA	0	100	0	NA	egnlish	english	english	cantonese	russian	NA
128	4836703	NA	NA	3	4	26	1	703.875466664481	conflicting	50	0	3473.32500000205	26	17.1430302993817	11	15	606.936363636093	589.793333336711	Task Switching - Image	1143.83900709281	0.75	0.957264957264957	1452.36349206453	894.646153846421	557.717338218111	Bilingual	English	Mandarin	NA	NA	NA	95	5	NA	NA	95	5	NA	NA	100	0	NA	NA	English	English	English	Mandarin	NA	NA
129	4836704	6	6	4	4	14	4	814.83476668574	conflicting	15	4	2052.67499995232	26	-36.5345454533895	11	15	543.645454406738	580.179999860128	Task Switching - Image	972.711188803186	0.608695652173913	0.708333333333333	1051.26231880464	899.46756758561	151.794751219034	Bilingual	Korean	English	NA	NA	NA	32	100	NA	NA	34	100	NA	NA	5	100	NA	NA	English	English	English	Korean	NA	NA
130	4836748	10	8	8	7	24	1	537.108233338897	conflicting	15	1	1516.31249999255	31	31.4250000037252	15	16	619.8	588.374999996275	Task Switching - Word	1284.6231884058	0.91304347826087	0.973913043478261	1518.35270270141	1014.37343750149	503.979265199924	Bilingual	Mandarin Chinese	English	NA	NA	NA	30	70	NA	NA	10	90	NA	NA	25	75	NA	NA	English	Mandarin Chinese	English	Mandarin Chinese	NA	NA
131	4836768	7	7	10	7	26	2	955.271633322207	conflicting	10	5	9367.85000000893	28	-6.37846152843576	13	15	666.861538465206	673.239999993642	Task Switching - Word	1355.96615384634	0.916666666666667	0.974576271186441	1455.84225352213	1235.77627118563	220.065982336502	Trilingual	Chinese	English	Japanese	NA	NA	30	63	7	NA	20	60	20	NA	10	80	10	NA	English	All of them at once	English	Chinese	Japanese	NA
132	4836800	9	9	9	7	26	3	1105.21806666786	convergent	00	6	3135.44999999739	31	114.604166666605	15	16	577.666666665673	463.062499999069	Task Switching - Word	1135.58014184353	0.857142857142857	0.908333333333333	1223.82638888827	1043.49710144902	180.329287439252	Bilingual	English	Mandarin	NA	NA	NA	97	3	NA	NA	97	3	NA	NA	100	0	NA	NA	English	English	English	Mandarin	NA	NA
133	4837039	7	6	5	7	23	2	762.46536666617	conflicting	50	0	1723.79999999888	26	-40.5202380968701	12	14	501.05833333234	541.57857142921	Task Switching - Image	1035.43214285725	0.739130434782609	0.735042735042735	1082.14776119367	992.556164384092	89.5915968095818	Bilingual	English	Hindi	NA	NA	NA	87	10	NA	NA	72	7	NA	NA	100	0	NA	NA	English	English	English	Hindi	NA	NA
134	4837088	7	6	6	7	24	1	775.854300002384	conflicting	50	1	2704.37500000745	32	17.5687500052154	16	16	587.712500002235	570.14374999702	Task Switching - Image	1295.06458333342	1	0.966666666666667	1459.91012658349	1094.71384615256	365.196280430923	Bilingual	English	Mandarin	NA	NA	NA	90	10	NA	NA	100	0	NA	NA	100	0	NA	NA	English	English	English	Mandarin	NA	NA
135	4837412	9	8	12	9	24	5	915.254266666866	convergent	50	6	3036.06250000745	27	66.9416666686534	12	15	616.00833333532	549.066666666667	Task Switching - Word	1350.2797101451	0.869565217391304	0.973913043478261	1514.16417910537	1195.62816901358	318.536010091786	Multilingual (4+)	ENGLISH	CANTONESE	MANDARIN	A CHINESE DIALECT		80	5	15	0	85	5	10	0	90	0	10	0	ENGLISH	ENGLISH	ENGLISH	CANTONESE	MANDARIN	CHINESE DIALECT
136	4843351	8	7	6	6	28	0	728.969999996821	convergent	00	7	2414.71249999106	32	-53.6625000089407	16	16	528.556249991059	582.21875	Task Switching - Image	1257.14285714541	0.782608695652174	0.829059829059829	1443.81384616265	1095.36133333047	348.452512832176	Bilingual	English	Spanish	NA	NA	NA	99	1	NA	NA	99	1	NA	NA	100	0	NA	NA	English	English	English	Spanish	NA	NA
137	4843967	7	7	9	8	29	1	860.766666666667	conflicting	25	1	3851.74999999999	30	119.044642857142	14	16	601.357142857142	482.3125	Task Switching - Image	1303.71830985915	0.739130434782609	0.949579831932773	1407.37662337662	1180.92307692308	226.453546453549	Monolingual	NA	NA	NA	NA	NA	NA	NA	NA	NA	NA	NA	NA	NA	NA	NA	NA	NA	NA	NA	English	NA	NA	NA
138	4844164	7	6	4	5	26	0	639.776666673024	convergent	25	5	674.78749999404	30	102.013333332539	15	15	613.526666669051	511.513333336512	Task Switching - Image	986.46500000017	0.681818181818182	0.5	1089.53770492018	906.877215188515	182.660489731667	Trilingual	Mandarin	English	Spanish	NA	NA	23	100	9	NA	18	100	12	NA	0	100	0	NA	English	English	English	Mandarin	Spanish	NA
139	4844530	8	7	10	8	19	9	1093.83126666468	conflicting	15	1	2337.88749999553	32	39.8812500014901	16	16	580.99374999851	541.11249999702	Task Switching - Image	1552.25912408542	0.91304347826087	0.859649122807018	1625.1901234565	1446.76964285225	178.420480604249	Bilingual	Mandarin	English	NA	NA	NA	30	70	NA	NA	30	70	NA	NA	70	30	NA	NA	Chinese	English	English	Chinese	NA	NA
140	4844605	6	6	11	8	12	3	894.273966666667	conflicting	25	1	2866.23749999702	32	11.6249999925494	16	16	497.09375	485.468750007451	Task Switching - Word	1512.92016129148	0.454545454545455	0.627450980392157	1710.09242424459	1288.55172413793	421.540700106661	Bilingual	Korean	English	NA	NA	NA	20	80	NA	NA	29	71	NA	NA	25	75	NA	NA	Korean	Korean	Korean	English	NA	NA
141	4845015	6	7	4	4	12	12	1502.71943333651	conflicting	15	3	4345.55000000447	32	107.506249990314	16	16	690.199999999255	582.693750008941	Task Switching - Word	978.795070420688	0.583333333333333	0.584745762711864	913.795833331843	1045.65142856921	-131.855595237371	Monolingual	NA	NA	NA	NA	NA	NA	NA	NA	NA	NA	NA	NA	NA	NA	NA	NA	NA	NA	NA	English	NA	NA	NA
142	4845049	6	5	10	8	27	1	980.423399999603	conflicting	15	1	3524.64999999944	31	-30.3149999990128	15	16	450.960000000894	481.274999999907	Task Switching - Image	1324.38251748217	0.833333333333333	0.941176470588235	1530.17575757544	1147.98831168794	382.187445887497	Bilingual	English	Chinese (Mandarin)	NA	NA	NA	100	0	NA	NA	100	0	NA	NA	100	0	NA	NA	English	English	English	Chinese (Mandarin)	NA	NA
143	4845133	6	6	6	6	25	2	779.523933332936	convergent	50	7	2427.27500000596	30	-0.727678569033742	16	14	589.843749998137	590.571428567171	Task Switching - Word	1411.19489050934	0.869565217391304	0.921052631578947	1565.12799999714	1224.98548387087	340.142516126267	Trilingual	English	Chinese	Spanish	NA	NA	81	18	1	NA	90	10	0	NA	94	6	0	NA	English	English	English	Chinese	Spanish	NA
144	4845299	NA	NA	12	9	21	2	919.566666666667	conflicting	00	5	2530.125	31	81.8208333333336	15	16	749.133333333333	667.312499999999	Task Switching - Image	1369.0652173913	0.772727272727273	0.896551724137931	1566.59210526315	1126.93548387097	439.656621392182	Bilingual	Mandarin	English	NA	NA	NA	76	36	NA	NA	34	74	NA	NA	17	81	NA	NA	english	mandarin	manderin	english	NA	NA
145	4845305	9	8	10	8	25	2	746.033333333333	convergent	00	5	1857.87500000001	32	-44.3750000000003	16	16	574.1875	618.5625	Task Switching - Word	1009.13286713287	0.91304347826087	0.991666666666667	1277.50746268657	772.539473684209	504.967989002361	Monolingual	NA	NA	NA	NA	NA	NA	NA	NA	NA	NA	NA	NA	NA	NA	NA	NA	NA	NA	NA	English	NA	NA	NA
146	4845744	9	8	9	7	23	2	819.473466667064	conflicting	15	2	3111.29999999981	30	-10.9375000003326	16	14	547.612499999348	558.549999999681	Task Switching - Image	1349.02279411733	0.826086956521739	0.938053097345133	1476.20759493631	1172.74912280681	303.458472129504	Trilingual	Mandarin	French	English	NA	NA	15	0	85	NA	15	0	85	NA	0	0	100	NA	English	English	English	Mandarin	French	NA
147	4845857	7	7	5	6	24	1	604.889633332738	conflicting	00	4	2719.86249999701	30	-21.6232142775718	14	16	685.76428571982	707.387499997392	Task Switching - Word	876.903546099967	0.583333333333333	0.675213675213675	905.369736842811	843.620000000642	61.7497368421692	Monolingual	NA	NA	NA	NA	NA	NA	NA	NA	NA	NA	NA	NA	NA	NA	NA	NA	NA	NA	NA	English	NA	NA	NA
148	4849405	8	8	6	6	25	1	851.166666666669	convergent	25	5	2699.75	29	106.114285714285	15	14	820.400000000001	714.285714285716	Task Switching - Image	947.83916083916	0.625	0.546218487394958	920.594594594593	977.057971014492	-56.463376419899	Multilingual (4+)	English	Italian	Spanish	French		100	10	0	0	100	10	5	0	100	30	0	0	English	English	English	Italian	Spanish	French
149	4851710	6	6	6	6	25	1	855.755333332936	convergent	00	8	1466.42499999702	32	-45.9625000022352	16	16	566.806249996647	612.768749998882	Task Switching - Word	1344.20283687897	1	1	1563.08676470378	1140.31095890517	422.775805798608	Bilingual	Mandarin	English	NA	NA	NA	35	65	NA	NA	15	85	NA	NA	0	100	NA	NA	English	English	English	Mandarin	NA	NA
150	4852209	12	9	11	6	27	1	745.671466669051	conflicting	00	0	2342.21249999851	32	-2.26874999888241	16	16	539.25	541.518749998882	Task Switching - Image	1504.48581560284	0.521739130434783	0.771186440677966	1683.93749999959	1317.2318840584	366.705615941183	Trilingual	Russian	English	German	NA	NA	5	95	0	NA	9	90	2	NA	0	100	0	NA	English	English	English	Russian	German	NA
151	4852784	6	5	8	7	24	2	753.634666666667	convergent	25	7	1648.125	28	64.6051282051283	13	15	608.538461538462	543.933333333333	Task Switching - Word	1171.20422535211	0.91304347826087	0.957983193277311	1406.91935483871	988.525	418.39435483871	Bilingual	English	Mandarin	NA	NA	NA	90	10	NA	NA	94	6	NA	NA	98	2	NA	NA	English	English	English	Mandarin	NA	NA
152	4859572	10	8	7	7	21	3	887.533933333361	convergent	15	4	1430.20000000001	32	43.7874999999185	16	16	636.343749999971	592.556250000052	Task Switching - Image	1135.64661016946	NA	0.516949152542373	1203.17118644064	1068.12203389828	135.049152542363	Trilingual	Vietnamese	English	Spanish	NA	NA	15	80	5	NA	0	100	0	NA	0	100	0	NA	English	English	English	Spanish	Vietnamese	NA
153	4859635	7	8	8	7	28	1	838.485466677793	convergent	50	8	1865.73750001192	31	75.4062499850988	16	15	581.906249985099	506.5	Task Switching - Word	1559.83382353187	0.772727272727273	1	1813.14545454582	1320.99714286157	492.148311684245	Bilingual	Arabic	English	NA	NA	NA	0	100	NA	NA	10	90	NA	NA	0	100	NA	NA	English	English	English	Arabic	NA	NA
154	4862088	5	5	10	9	25	1	756.485266660309	conflicting	50	0	3864.6875	30	-0.528571437512142	14	16	559.921428565468	560.45000000298	Task Switching - Word	1066.11760563246	0.956521739130435	0.949579831932773	1200.60821917694	923.830434781054	276.777784395885	Trilingual	Mandarin	English	Spanish	NA	NA	60	36	4	NA	55	45	0	NA	30	70	0	NA	English	Mandarin	Mandarin	English	Spanish	NA
155	4862173	7	7	11	8	24	1	790.993300002185	conflicting	25	1	3312.47500000521	29	100.553333335689	14	15	605.399999999574	504.846666663885	Task Switching - Word	1026.80141844014	0.666666666666667	0.487179487179487	1269.03043478295	794.665277778274	474.36515700468	Trilingual	Korean	English	Chinese	NA	NA	40	60	0	NA	20	60	20	NA	10	90	0	NA	Korean	English	English	Korean	Chinese	NA
156	4862263	10	8	5	5	18	4	921.919333324591	convergent	10	7	3013.76250001788	28	55.7020512788724	15	13	539.586666663488	483.884615384615	Task Switching - Image	1454.62553191946	0.695652173913043	0.872881355932203	1627.69610390106	1246.4000000041	381.296103896961	Monolingual	NA	NA	NA	NA	NA	NA	NA	NA	NA	NA	NA	NA	NA	NA	NA	NA	NA	NA	NA	English	NA	NA	NA
157	4865813	8	7	4	5	26	2	976.333333333332	conflicting	50	5	7970.875	32	48.5624999999992	16	16	656.4375	607.875	Task Switching - Word	1582.92741935484	0.727272727272727	0.980392156862745	1806.22807017544	1392.9552238806	413.272846294845	Monolingual	NA	NA	NA	NA	NA	NA	NA	NA	NA	NA	NA	NA	NA	NA	NA	NA	NA	NA	NA	English	NA	NA	NA
158	4870175	7	6	6	4	25	1	770.829999999851	conflicting	10	3	2827.17500000028	22	43.6980952374282	7	15	642.371428571109	598.673333333681	Task Switching - Image	487.492805755396	0.652173913043478	0.482758620689655	510.669696969799	466.538356164292	44.1313408055069	Bilingual	Arabic	English	NA	NA	NA	50	50	NA	NA	55	45	NA	NA	20	80	NA	NA	Englidh	Arabic	Arabic	English	NA	NA
159	4871462	8	8	5	7	16	2	378.899999998411	conflicting	00	5	2077.97499999963	27	57.8517045472664	11	16	525.74545454708	467.893749999814	Task Switching - Image	378.547916666812	0.416666666666667	0.516666666666667	360.942682927883	401.832258063459	-40.8895751355754	Bilingual	English	Mandarin	NA	NA	NA	96	4	NA	NA	100	0	NA	NA	100	0	NA	NA	English	English	English	Mandarin	NA	NA
160	4872472	1	4	6	6	27	1	767.167166656335	convergent	25	5	2165.77499999106	31	51.9399999613563	15	16	536.039999977748	484.100000016391	Task Switching - Image	1484.25683453272	0.782608695652174	0.948275862068966	1670.60294117822	1305.78450704125	364.818434136978	Trilingual	Chinese (mandarin)	English	French	NA	NA	5	94	1	NA	10	89	1	NA	0	100	0	NA	English	English	English	Chinese	French	NA
161	4874791	9	8	10	8	26	1	591.051699999956	conflicting	50	0	1781.01249999984	30	-101.322321428452	14	16	528.771428571548	630.09375	Task Switching - Image	1208.08111888106	0.916666666666667	0.957983193277311	1315.03866666651	1090.11323529418	224.925431372335	Trilingual	Chinese	English	Japanese	NA	NA	10	85	5	NA	0	75	25	NA	5	85	10	NA	English	English	English	Chinese	Japanese	NA
162	4876070	6	5	9	7	20	2	769.761599992053	conflicting	00	0	2090.61249998957	27	70.8692307655628	14	13	499.199999988079	428.330769222516	Task Switching - Image	655.053146847895	0.608695652173913	0.708333333333333	729.039506169749	558.393548379021	170.645957790728	Monolingual	NA	NA	NA	NA	NA	NA	NA	NA	NA	NA	NA	NA	NA	NA	NA	NA	NA	NA	NA	English	NA	NA	NA
163	4880847	11	8	8	7	23	5	1116.06520000169	conflicting	15	2	8087.21249999852	32	-15.7937499983236	16	16	535.325000000186	551.11874999851	Task Switching - Image	1469.91773049576	0.80952380952381	0.95	1583.70769230735	1329.03492063379	254.672771673563	Monolingual	NA	NA	NA	NA	NA	NA	NA	NA	NA	NA	NA	NA	NA	NA	NA	NA	NA	NA	NA	English	NA	NA	NA
164	4881623	7	7	6	7	23	1	684.929300000031	conflicting	25	2	1103.58750000014	32	-33.6062499998952	16	16	545.631250000151	579.237500000047	Task Switching - Image	1259.94577464788	0.958333333333333	0.974576271186441	1500.59722222222	1012.41857142856	488.178650793667	Monolingual	NA	NA	NA	NA	NA	NA	NA	NA	NA	NA	NA	NA	NA	NA	NA	NA	NA	NA	NA	English	NA	NA	NA
165	4881710	8	7	11	9	24	2	858.866666666666	convergent	10	7	1972.125	29	24.3523809523803	15	14	570.066666666666	545.714285714286	Task Switching - Word	980.914285714286	0.875	0.870689655172414	1046.59210526316	902.921874999997	143.670230263163	Bilingual	Mandarin	English	NA	NA	NA	70	30	NA	NA	40	60	NA	NA	35	65	NA	NA	Mandarin	Mandarin	Mandarin	English	NA	NA
166	4884810	10	8	7	7	15	12	1177.7	conflicting	25	6	3006.25	32	33.4374999999995	16	16	612.499999999999	579.0625	Task Switching - Image	735.971830985916	0.434782608695652	0.596638655462185	808.029411764708	669.756756756756	138.272655007952	Bilingual	English	Korean	NA	NA	NA	78	22	NA	NA	100	0	NA	NA	100	0	NA	NA	English	English	English	Korean	NA	NA
167	4886039	9	8	6	6	27	0	929.826666661104	convergent	00	7	1590.83749999106	29	61.9971153867932	13	16	619.784615388283	557.78750000149	Task Switching - Word	1330.45255474366	0.863636363636364	0.982608695652174	1546.02727272655	1130.05915492857	415.96811779798	Monolingual	NA	NA	NA	NA	NA	NA	NA	NA	NA	NA	NA	NA	NA	NA	NA	NA	NA	NA	NA	English	NA	NA	NA
168	4886422	6	6	7	6	28	1	811.054799997616	convergent	50	6	2357.54999998212	32	15.2499999925494	16	16	564.98749999702	549.73750000447	Task Switching - Image	1394.60955882774	0.91304347826087	0.929203539823009	1626.50298507712	1169.43768116529	457.065303911823	Trilingual	Korean	English	Spanish	NA	NA	5	95	0	NA	15	85	0	NA	0	100	0	NA	English	English	English	Korean	Spanish	NA
169	4894246	4	6	11	9	28	1	590.053299989668	conflicting	00	2	833.612499982119	27	59.4071428657888	14	13	649.207142863955	589.799999998166	Task Switching - Image	461.054225344893	0.375	0.533898305084746	435.697260265481	487.881159414416	-52.1838991489345	Bilingual	Chinese	English	NA	NA	NA	28	69	NA	NA	15	85	NA	NA	10	90	NA	NA	english	chinese	chinese	english	NA	NA
170	4906066	6	6	6	7	24	3	975.632866666865	conflicting	00	3	1879.03750000009	31	38.250000000163	16	15	653.550000000163	615.3	Task Switching - Word	1368.73805970145	0.909090909090909	0.955357142857143	1653.5031249999	1108.38142857144	545.121696428457	Bilingual	Chinese	English	NA	NA	NA	2	98	NA	NA	2	98	NA	NA	0	100	NA	NA	English	English	English	Chinese	NA	NA
171	4906135	7	6	6	6	25	2	890.47733332936	conflicting	15	1	1799.52500000596	30	63.7214286103845	14	16	524.271428585052	460.549999974668	Task Switching - Image	1380.7022388106	0.478260869565217	0.666666666666667	1650.08307693738	1126.93768115493	523.145395782454	Bilingual	French	English	NA	NA	NA	5	95	NA	NA	5	95	NA	NA	0	100	NA	NA	English	English	English	French	NA	NA
172	4910010	3	4	3	5	20	7	1079.3	convergent	00	6	6361.375	29	130.00476190476	14	15	704.071428571428	574.066666666668	Task Switching - Image	1636.1544117647	0.708333333333333	0.857142857142857	1763.4375	1454.32142857142	309.116071428577	Bilingual	Catonese	English	NA	NA	NA	5	95	NA	NA	0	100	NA	NA	0	100	NA	NA	English	English	English	Mandarin	NA	NA
173	4911693	7	7	9	8	24	1	932.043366666676	convergent	00	7	3760.70000000001	27	-10.6816666666662	15	12	557.993333333327	568.674999999993	Task Switching - Image	1110.01285714285	0.695652173913043	0.897435897435897	1267.88823529411	960.908333333322	306.979901960791	Monolingual	NA	NA	NA	NA	NA	NA	NA	NA	NA	NA	NA	NA	NA	NA	NA	NA	NA	NA	NA	English	NA	NA	NA
174	4912651	8	8	4	5	23	3	1089.4799	conflicting	00	3	2780.32500000298	30	-29.5008928600166	14	16	635.942857137748	665.443749997765	Task Switching - Word	1840.08058252612	0.6	0.807228915662651	2034.87600000381	1656.31132075472	378.564679249098	Monolingual	NA	NA	NA	NA	NA	NA	NA	NA	NA	NA	NA	NA	NA	NA	NA	NA	NA	NA	NA	English	NA	NA	NA
175	4914886	8	7	6	6	23	1	650.448433332936	conflicting	00	5	1134.70000001043	32	-52.7937499992549	16	16	541.74374999851	594.537499997765	Task Switching - Word	1286.12708333631	0.916666666666667	0.933333333333333	1411.37532467966	1142.18507462829	269.19025005137	Monolingual	NA	NA	NA	NA	NA	NA	NA	NA	NA	NA	NA	NA	NA	NA	NA	NA	NA	NA	NA	English	NA	NA	NA
176	4915058	12	9	8	7	12	4	1144.94209999881	convergent	00	6	1767.34999999777	32	-38.6875000009313	16	16	733.181249997579	771.86874999851	Task Switching - Word	1421.10072463751	0.954545454545455	0.982758620689655	1672.65223880646	1183.72112675977	488.931112046694	Bilingual	English	Mandarin	NA	NA	NA	100	4	NA	NA	100	2	NA	NA	100	0	NA	NA	English	English	English	Mandarin	NA	NA
177	4915119	5	5	6	6	21	6	1098.04610000358	conflicting	15	2	3153.82499998808	32	43.1312500052154	16	16	712.193750008941	669.062500003725	Task Switching - Image	1480.83021582974	0.863636363636364	0.974358974358974	1615.76400000175	1322.70468750317	293.059312498582	Bilingual	English	Spanish	NA	NA	NA	95	5	NA	NA	92	8	NA	NA	100	0	NA	NA	English	English	English	Spanish	NA	NA
178	4939693	5	5	5	6	20	1	890.533333333334	convergent	50	7	3218	31	72.5624999999987	15	16	669.999999999999	597.4375	Task Switching - Word	1405.35664335664	0.782608695652174	1	1589.35211267606	1223.91666666667	365.435446009387	Trilingual	Spanish	German	English	NA	NA	5	0	95	NA	10	0	90	NA	3	0	97	NA	English	Spanish	Spanish	English	German	NA
179	4949679	6	6	7	6	12	5	1056.64576666667	convergent	50	8	3089.7125	30	-86.7399999999907	15	15	598.993333333335	685.733333333326	Task Switching - Word	1349.42183098592	0.782608695652174	0.92436974789916	1490.18271604939	1162.50983606558	327.672879983814	Monolingual	NA	NA	NA	NA	NA	NA	NA	NA	NA	NA	NA	NA	NA	NA	NA	NA	NA	NA	NA	English	NA	NA	NA
180	4950760	9	7	13	9	25	2	850.384899999205	conflicting	00	0	1406.48749998957	32	-4.29375000670552	16	16	519.9375	524.231250006706	Task Switching - Word	1157.65815602592	0.826086956521739	0.949152542372881	1251.03181818218	1075.48933332841	175.542484853773	Trilingual	Mandarin	English	Korean	NA	NA	50	50	20	NA	50	50	20	NA	50	50	10	NA	Mandarin	Mandarin	Mandarin	English	Korean	NA
181	4951181	7	7	13	9	29	1	743.208600000006	convergent	15	8	1271.13750000007	31	13.0412500000093	15	16	758.459999999963	745.418749999953	Task Switching - Word	1330.65571428569	1	0.922413793103448	1588.76478873237	1065.06521739129	523.699571341075	Trilingual	Mandarin Chinese	English	Japanese	NA	NA	25	65	10	NA	35	55	10	NA	50	55	5	NA	Mandarin Chinese	Mandarin Chinese	Mandarin Chinese	English	Japanese	NA
182	4956664	7	6	10	6	23	2	734.766666666667	convergent	10	3	1854	29	53.0047619047609	15	14	571.933333333332	518.928571428571	Task Switching - Word	1173.47887323943	0.666666666666667	0.542372881355932	1404.54166666666	935.814285714286	468.727380952375	Bilingual	Chinese	English	NA	NA	NA	30	70	NA	NA	40	60	NA	NA	20	80	NA	NA	English	Chinese	Chinese	English	NA	NA
183	4957411	6	6	7	7	19	1	934.920666668256	convergent	15	8	1409.70000000298	31	2.78041665479543	16	15	613.293749999255	610.51333334446	Task Switching - Image	1430.77112676392	0.782608695652174	0.882352941176471	1472.63243243259	1385.21617647742	87.4162559551687	Bilingual	Mandarin	English	NA	NA	NA	5	95	NA	NA	15	80	NA	NA	15	95	NA	NA	English	English	English	Mandarin	NA	NA
184	4958224	10	7	8	7	25	0	680.833333333334	conflicting	15	2	1945.875	27	-56.9065934065929	13	14	604.307692307692	661.214285714285	Task Switching - Word	1169.94326241135	0.739130434782609	0.915254237288136	1306.66176470588	1042.58904109589	264.07272360999	Bilingual	English	Russian	NA	NA	NA	95	5	NA	NA	98	2	NA	NA	93	7	NA	NA	English	English	English	Russian	NA	NA
185	4958310	8	7	13	9	27	2	950.724933332936	conflicting	10	2	2712.78749999404	31	-31.4987500146032	15	16	609.219999992847	640.718750007451	Task Switching - Word	1480.03211678989	0.80952380952381	0.991379310344828	1819.95781250484	1182.01506849184	637.942744012999	Trilingual	Mandarin	Taiwanese	English	NA	NA	60	5	35	NA	50	5	45	NA	30	0	70	NA	Mandarin	Mandarin	Mandarin	English	Taiwanese	NA
186	4962312	5	7	2	4	17	1	591.979800000199	convergent	50	4	1019.97500000056	13	-49.4799999974668	3	10	787.60000000149	837.079999998957	Task Switching - Image	507.634027777912	0.625	0.45	515.955000000261	497.232812499977	18.722187500284	Trilingual	English	Telugu	Hindi	NA	NA	98	77	54	NA	100	77	38	NA	100	40	0	NA	English	English	English	Telugu	Hindi	NA
187	4962577	13	9	12	9	29	0	790.63333333532	conflicting	10	5	1444.0625	29	22.2634615259102	13	16	647.238461531126	624.975000005215	Task Switching - Image	1229.29432624536	0.826086956521739	0.966101694915254	1406.17761193905	1069.14324325243	337.034368686628	Multilingual (4+)	English	Tamil	Kannada	Hindi		100	30	10	5	100	40	5	10	100	0	0	0	English	English	English	Tamil	Kannada	Hindi
188	4963288	7	6	7	6	27	1	896.508666666666	conflicting	10	6	1726	31	18.1083333333333	15	16	495.733333333333	477.625	Task Switching - Image	1476.33823529412	0.909090909090909	0.947368421052632	1706.55128205128	1166.74137931034	539.809902740937	Monolingual	NA	NA	NA	NA	NA	NA	NA	NA	NA	NA	NA	NA	NA	NA	NA	NA	NA	NA	NA	English	NA	NA	NA
189	4964295	6	6	5	6	14	12	1238.89106666587	conflicting	25	0	2289.20000001788	28	-4.16666666177605	15	13	555.933333325386	560.099999987162	Task Switching - Word	1640.61505376395	0.826086956521739	0.8	1850.14313725397	1386.18809524037	463.955042013601	Bilingual	English	Chinese	NA	NA	NA	100	10	NA	NA	100	2	NA	NA	100	0	NA	NA	English	English	English	Chinese	NA	NA
190	4964506	9	8	9	6	19	6	1035.09780000009	convergent	50	8	2994.22500000033	29	10.0971153846834	13	16	472.58461538473	462.487500000047	Task Switching - Image	1185.28085106381	0.818181818181818	0.932773109243697	1289.32714285717	1082.69999999994	206.627142857238	Bilingual	English	Spanish	NA	NA	NA	99	1	NA	NA	95	5	NA	NA	99	1	NA	NA	English	English	English	Spanish	NA	NA
191	4965163	9	7	8	6	22	2	921.418333330154	convergent	10	4	1856.83749999851	31	-68.4124999942879	15	16	654.499999996026	722.912499990314	Task Switching - Word	585.665277776619	0.75	0.633333333333333	611.081690142692	560.94520547537	50.1364846673224	Bilingual	English	Tamil	NA	NA	NA	95	5	NA	NA	95	5	NA	NA	100	0	NA	NA	English	English	English	Tamil	NA	NA
192	4966671	6	6	7	6	21	5	925.797333333048	convergent	00	8	2109.34999999963	28	76.3979487176316	13	15	592.884615384472	516.486666666841	Task Switching - Image	1074.06549295774	0.869565217391304	0.840336134453782	1213.70140845069	934.429577464789	279.2718309859	Bilingual	Spanish	English	NA	NA	NA	4	96	NA	NA	3	97	NA	NA	0	100	NA	NA	English	English	English	Spanish	NA	NA
193	4967586	9	9	6	6	15	11	1228.43190000139	convergent	50	7	4331.12500000186	30	2.06964285964415	14	16	477.757142857782	475.687499998137	Task Switching - Word	1249.7311111118	0.909090909090909	0.946902654867257	1477.35645161281	1056.4054794534	420.950972159405	Bilingual	English	Mandarin	NA	NA	NA	98	2	NA	NA	100	0	NA	NA	96	4	NA	NA	English	English	English	Mandarin	NA	NA
194	4968394	7	6	7	7	21	5	848.537700000795	convergent	15	5	2034.72499998659	29	16.1728571480228	14	15	524.292857148818	508.120000000795	Task Switching - Word	1327.19568345315	0.565217391304348	0.474137931034483	1479.47945205643	1158.76060605862	320.718845997808	Bilingual	Madarin Chinese	English	NA	NA	NA	7	93	NA	NA	17	83	NA	NA	4	96	NA	NA	English	English	English	Mandarin Chinese	NA	NA
195	4968430	8	8	6	5	17	5	1200.21580001351	conflicting	10	1	1719.0000000447	31	-3.0308333143592	15	16	506.806666684151	509.83749999851	Task Switching - Image	1236.54285713784	0.285714285714286	0.866071428571429	1416.92622951211	1083.71805554297	333.208173969134	Trilingual	English	Mandarin Chinese	Spanish	NA	NA	90	5	5	NA	85	15	0	NA	100	0	0	NA	English	English	English	Spanish	Mandarin Chinese	NA
196	4984207	6	6	10	8	21	4	875.366133331843	convergent	10	7	3396.80000000075	31	-3.45791666662944	16	15	554.668749996461	558.12666666309	Task Switching - Word	1284.79534883716	0.315789473684211	0.490909090909091	1398.63437500037	1172.70769230723	225.926682693139	Trilingual	Chinese	English	French	NA	NA	36	83	1	NA	56	90	1	NA	30	100	1	NA	English	Chinese	English	Chinese	French	NA
197	4992970	8	7	12	9	15	12	1366.26476666845	convergent	15	7	2956.91250000149	32	-25.7437500040978	16	16	634.824999997392	660.56875000149	Task Switching - Image	1568.01703703713	0.578947368421053	0.887931034482759	1809.95535714179	1396.51645569711	413.438901444685	Bilingual	English	Chinese	NA	NA	NA	90	20	NA	NA	90	30	NA	NA	90	30	NA	NA	Chinese	Chinese	Chinese	English	NA	NA
198	5006359	10	7	5	6	25	2	955.88463332777	convergent	00	4	3934.16249999404	31	92.9049999972184	15	16	668.180000003179	575.27500000596	Task Switching - Word	1464.16507935902	0.363636363636364	0.855769230769231	1717.61132074977	1280.1561643767	437.455156373066	Monolingual	NA	NA	NA	NA	NA	NA	NA	NA	NA	NA	NA	NA	NA	NA	NA	NA	NA	NA	NA	English	NA	NA	NA
199	5008459	12	9	8	7	23	3	1167.78759998967	convergent	15	2	5060.41249999404	31	-31.6975000048677	15	16	680.639999993642	712.33749999851	Task Switching - Image	1390.43208955206	0.714285714285714	0.849557522123894	1527.59402985181	1253.27014925231	274.323880599507	Multilingual (4+)	English	Spanish	Italian	Japanese	Mandarin	70	25	3	2	60	20	5	15	70	25	2	3	English	Spanish	English	Spanish	Italian	Japanese
200	5010540	9	8	9	7	28	1	722.944966666816	conflicting	25	1	3898.44999999925	31	26.4483333334326	16	15	576.875	550.426666666567	Task Switching - Word	1242.13216783226	0.875	0.983193277310924	1379.6338235302	1117.46399999946	262.169823530737	Trilingual	English	Gujarati	Spanish	NA	NA	89	10	1	NA	88	5	7	NA	99	0	1	NA	English	English	English	Spanish	Gujarati	NA
201	5013364	7	7	10	8	28	1	962.982633333532	convergent	10	8	1336.73749999888	31	-35.4912499986589	16	15	588.268750000745	623.759999999404	Task Switching - Image	1226.61214285684	0.708333333333333	0.5	1306.06478873315	1144.85652173775	161.208266995402	Bilingual	Mandarin	English	NA	NA	NA	40	60	NA	NA	25	76	NA	NA	15	85	NA	NA	English	Mandarin	Mandarin	English	NA	NA
202	5014387	7	6	6	6	20	4	1060.86666666666	conflicting	15	0	2673.75	28	34.9285714285706	14	14	721.571428571427	686.642857142856	Task Switching - Word	1545.21739130435	0.954545454545455	0.879310344827586	1700.12328767124	1371.24615384615	328.877133825083	Bilingual	Punjabi	English	NA	NA	NA	30	70	NA	NA	20	80	NA	NA	0	100	NA	NA	English	English	English	Punjabi	NA	NA
203	5021187	9	8	7	6	16	9	1290.42953333174	conflicting	25	1	3630.58750000596	29	71.9338095489002	14	15	776.007142875876	704.073333326976	Task Switching - Word	1636.33939394084	0.761904761904762	0.936936936936937	1788.17205882248	1475.0171875041	313.15487131838	Monolingual	NA	NA	NA	NA	NA	NA	NA	NA	NA	NA	NA	NA	NA	NA	NA	NA	NA	NA	NA	English	NA	NA	NA
204	5036450	3	5	4	5	23	2	873.066666666667	conflicting	25	1	1493.25	30	-14.1250000000018	14	16	656.999999999999	671.125000000001	Task Switching - Word	1361.30534351145	0.619047619047619	0.727272727272727	1492.10769230769	1232.48484848485	259.62284382284	Bilingual	English	Chinese	NA	NA	NA	100	10	NA	NA	100	0	NA	NA	100	0	NA	NA	English	English	English	Chinese	NA	NA
205	5037983	10	7	6	5	27	1	500.175033332439	conflicting	25	0	847.575000000186	29	57.3850961544981	13	16	468.753846155336	411.368750000838	Task Switching - Word	1044.53732394343	0.791666666666667	0.957627118644068	1174.71884057876	921.48904109634	253.22979948242	Monolingual	NA	NA	NA	NA	NA	NA	NA	NA	NA	NA	NA	NA	NA	NA	NA	NA	NA	NA	NA	English	NA	NA	NA
206	5039951	8	6	5	5	9	7	1163.28453333353	conflicting	15	5	2780.07499998808	29	61.8355769202686	13	16	529.023076923994	467.187500003725	Task Switching - Word	1243.64642857207	0.863636363636364	0.966101694915254	1440.53181818399	1068.04594594522	372.485872238765	Trilingual	English	Spanish	French	NA	NA	85	68	2	NA	100	100	0	NA	100	0	0	NA	English	English	English	Spanish	French	NA
207	5040066	5	6	5	5	23	1	652.92009999987	convergent	25	3	2732.96249999991	29	55.378571428771	14	15	740.478571428585	685.099999999814	Task Switching - Word	675.360144927585	1	0.538461538461538	714.517142857185	635.05147058829	79.4656722688953	Bilingual	English	Portuguese	NA	NA	NA	99	1	NA	NA	99	1	NA	NA	100	0	NA	NA	English	English	English	Portuguese	NA	NA
208	5040347	13	9	6	6	20	6	931.050600000019	conflicting	15	2	3495.69999999989	28	7.75000000016627	14	14	511.585714285827	503.835714285661	Task Switching - Word	1396.40671641791	0.565217391304348	0.891891891891892	1615.06500000004	1219.11621621619	395.948783783851	Bilingual	Fujianese	English	NA	NA	NA	15	85	NA	NA	15	85	NA	NA	0	100	NA	NA	English	English	English	Fujianese	NA	NA
209	5047297	8	6	5	5	22	1	891.051566668654	conflicting	25	0	1543.20000001043	31	-6.18333332439266	16	15	503.04999999702	509.233333321412	Task Switching - Image	1313.63829787319	0.608695652173913	0.652542372881356	1387.58260869289	1242.7750000043	144.807608688584	Bilingual	English	Spanish	NA	NA	NA	100	15	NA	NA	100	15	NA	NA	100	10	NA	NA	English	English	English	Spanish	NA	NA
210	5048228	9	7	12	9	22	1	705.899999999999	conflicting	10	0	3821.625	31	147.720833333333	15	16	672.533333333335	524.812500000001	Task Switching - Word	1582.13533834587	0.666666666666667	0.883928571428571	1737.50877192982	1465.6052631579	271.903508771926	Trilingual	Mandarin	English	Cantonese	NA	NA	45	50	5	NA	17	80	3	NA	9	90	1	NA	English	Mandarin	Mandarin	English	Cantonese	NA
211	5048310	13	9	7	7	20	8	1107.26053333333	conflicting	50	2	2013.57500000019	30	131.060000000894	15	15	731.726666667561	600.666666666667	Task Switching - Word	1775.88290598288	0.5	0.565656565656566	2092.18153846161	1380.50961538447	711.671923077135	Multilingual (4+)	Japanese	English	Spanish	Latin		5	95	0	0	15	85	0	0	10	90	0	0	English	English	English	Japanese	Latin	Spanish
212	5048405	6	6	10	8	14	8	1429.13733333274	convergent	15	5	2570.42499999702	29	54.7595238083885	15	14	811.36666666766	756.607142859272	Task Switching - Image	1655.04014598421	0.727272727272727	0.878260869565217	1853.87460317285	1485.76216216144	368.112441011416	Bilingual	Chinese (Mandarin)	English	NA	NA	NA	66	33	NA	NA	50	50	NA	NA	10	90	NA	NA	English	Madarin	Mandarin Chinese	English	NA	NA
213	5048464	10	8	7	7	25	1	741.621899998808	conflicting	50	0	1827.56249999627	32	35.6437499988824	16	16	524.974999999627	489.331250000745	Task Switching - Word	1269.69366197183	0.909090909090909	0.983333333333333	1458.3643835632	1070.08550724474	388.27887631846	Bilingual	English	Japanese	NA	NA	NA	97	3	NA	NA	94	6	NA	NA	97	3	NA	NA	English	English	English	Japanese	NA	NA
214	5055514	12	9	6	6	25	1	788.936899999901	conflicting	50	2	1533.9750000001	31	76.0812500003415	15	16	556.200000000248	480.118749999907	Task Switching - Image	601.54055944033	0.521739130434783	0.566666666666667	728.457352940924	486.469333333125	241.988019607799	Bilingual	English	Chinese	NA	NA	NA	100	0	NA	NA	100	0	NA	NA	100	0	NA	NA	English	English	English	Chinese	NA	NA
215	5055739	8	7	5	6	23	4	1001.66666666667	conflicting	10	5	1644.12500000001	30	83.3928571428587	14	16	686.142857142858	602.749999999999	Task Switching - Image	1478.13043478261	0.608695652173913	0.808695652173913	1667.96875	1313.94594594594	354.022804054059	Monolingual	NA	NA	NA	NA	NA	NA	NA	NA	NA	NA	NA	NA	NA	NA	NA	NA	NA	NA	NA	english	NA	NA	NA
216	5055996	12	9	8	6	26	0	683	conflicting	00	4	4040.5	31	32.6624999999989	15	16	559.6	526.937500000001	Task Switching - Image	1285.26056338028	0.916666666666667	0.898305084745763	1416.12987012987	1130.23076923077	285.899100899101	Monolingual	NA	NA	NA	NA	NA	NA	NA	NA	NA	NA	NA	NA	NA	NA	NA	NA	NA	NA	NA	English	NA	NA	NA
217	5056055	8	7	6	6	18	7	894.658633326578	conflicting	00	4	3776.10000000894	29	37.2699999939828	14	15	817.149999993188	779.879999999205	Task Switching - Image	1057.85319149114	0.708333333333333	0.521367521367521	1029.71000000153	1085.60000000201	-55.8900000004824	Monolingual	NA	NA	NA	NA	NA	NA	NA	NA	NA	NA	NA	NA	NA	NA	NA	NA	NA	NA	NA	english	NA	NA	NA
218	5056065	7	5	5	4	24	2	876.510733332539	conflicting	50	1	1570.26249999553	31	58.3912500033776	16	15	579.631250008941	521.240000005563	Task Switching - Image	1293.4859154917	0.782608695652174	0.899159663865546	1498.44714285646	1094.21805555373	404.229087302727	Trilingual	Korean	English	Spanish	NA	NA	25	100	5	NA	50	100	0	NA	60	100	0	NA	English	English	English	Korean	Spanish	NA
[truncated: 111 more columns]
