# Supplementary material for: Effects of language background on executive function: Transfer across task and modality
Source: Front Psychol. 2023 Jan 5;13:923123. doi: 10.3389/fpsyg.2022.923123 (PMC9849579; doi:10.3389/fpsyg.2022.923123)
Supplement: Supplementary file 3 [file Table_1.XLSX]

## Sheet: Sheet1
Variable	Description
Participant.Private.ID	Participant ID
aud_digit_score	Audio Digit Span Task accuracy score (out of 11)
audDigitSpan	Audio Digit Span Task digit span (up to 8 digits)
digit_score	Digit Span Task accuracy score (out of 11)
digitSpan	Digit Span Task digit span (up to 8 digits)
nbackScore	N-Back Task Score (out of 30)
nbackTimedout	N-Back Task number of trials timed out (out of 30)
nback_avgRT	N-Back Task average reaction time (ms)
WordSeg_CueVersion	Language Task language condition (lang 1 or lang 2)
WordSeg_PauseDuration	Language Task pause duration condition (15, 25, 50, 75)
WordSegAccuracy	Language Task Score (out of 8 trials)
WordSegAvgRT	Language Task average Reaction time (over 8 trials)
simon_accuracy	Simon Task accuracy score (out of 32)
SimonEffect	Simon Task reaction time difference score (Average Reaction time for Incongruent trials - Average Reaction time for Congruent trials) (only including correct trials)
simon_incongru_accuracy	Simon Task accuracy score for incongruent trials (out of 16)
simon_congru_accuracy	Simon Task accuracy score for congruent trials (out of 16)
simon_incongru_RT	Simon Task average reaction time for incongruent trials (ms) (only including correct trials)
simon_congru_RT	Simon Task average reaction time for congruent trials (ms) (only including correct trials)
ts.modality	Task Switching Task modality condition (Word or Image)
ts.Mean.RT	Task Switching average reaction time (ms)
ts.Practice.Score	Task Switching Task accuracy score for practice trials (out of 24)
ts.Score	Task Switching Task accuracy score (out of 120)
ts.Switch.Mean.RT	Task Switching Task average reaction time for 'switch' trials (ms)
ts.Same.Mean.RT	Task Switching Task average reaction time for 'same' trials (ms)
Switch.Cost	Task Switching Task reaction time difference (Average Reaction time for switch trials - Average Reaction time for same trials)
multilingualism	Categorical variable of Multilingualism (Monolingual, Bilingual, Trilingual, Multilingual [4 or more])
Learned1st	Please list all the languages you know IN THE ORDER THAT YOU LEARNED THEM. Your native language (the language you learned from your parents), should be FIRST: Language 1:
Learned2nd	Please list all the languages you know IN THE ORDER THAT YOU LEARNED THEM. Your native language (the language you learned from your parents), should be FIRST: Language 2:
Learned3rd	Please list all the languages you know IN THE ORDER THAT YOU LEARNED THEM. Your native language (the language you learned from your parents), should be FIRST: Language 3:
Learned4th	Please list all the languages you know IN THE ORDER THAT YOU LEARNED THEM. Your native language (the language you learned from your parents), should be FIRST: Language 4:
OtherLang	Please list all the languages you know IN THE ORDER THAT YOU LEARNED THEM. Your native language (the language you learned from your parents), should be FIRST: Other Languages:
LDom1SpeakingPercent	Please estimate what percentage of the time you CURRENTLY spend SPEAKING each language. {Learned1st}:
LDom2SpeakingPercent	Please estimate what percentage of the time you CURRENTLY spend SPEAKING each language. {Learned2nd}:
LDom3SpeakingPercent	Please estimate what percentage of the time you CURRENTLY spend SPEAKING each language. {Learned3rd}:
LDom4SpeakingPercent	Please estimate what percentage of the time you CURRENTLY spend SPEAKING each language. {Learned4th}:
LDom1ListeningPercent	Please estimate what percentage of the time you CURRENTLY spend LISTENING to each language. Either in conversations or through music, audio, or video recordings. {Learned1st}:
LDom2ListeningPercent	Please estimate what percentage of the time you CURRENTLY spend LISTENING to each language. Either in conversations or through music, audio, or video recordings. {Learned2nd}:
LDom3ListeningPercent	Please estimate what percentage of the time you CURRENTLY spend LISTENING to each language. Either in conversations or through music, audio, or video recordings. {Learned3rd}:
LDom4ListeningPercent	Please estimate what percentage of the time you CURRENTLY spend LISTENING to each language. Either in conversations or through music, audio, or video recordings. {Learned4th}:
LDom1ReadingPercent	Please estimate what percentage of the time you CURRENTLY spend READING in each language (on a weekly basis). {Learned1st}:
LDom2ReadingPercent	Please estimate what percentage of the time you CURRENTLY spend READING in each language (on a weekly basis). {Learned2nd}:
LDom3ReadingPercent	Please estimate what percentage of the time you CURRENTLY spend READING in each language (on a weekly basis). {Learned3rd}:
LDom4ReadingPercent	Please estimate what percentage of the time you CURRENTLY spend READING in each language (on a weekly basis). {Learned4th}:
PreferredReadingLang	When choosing to read a text available in all your languages, assuming that all versions were translated from some unknown language, which language would you prefer to read in?
PreferredSpeakingLang	When choosing a language to speak to a person who is EQUALLY FLUENT in all of your languages, which language would you prefer to speak in?
LDom1	Please list the four languages you know best IN ORDER OF DOMINANCE. Put the language you are MOST COMFORTABLE communicating in under 1, regardless of the order in which you learned it. Language 1:
LDom2	Please list the four languages you know best IN ORDER OF DOMINANCE. Put the language you are MOST COMFORTABLE communicating in under 1, regardless of the order in which you learned it. Language 2:
LDom3	Please list the four languages you know best IN ORDER OF DOMINANCE. Put the language you are MOST COMFORTABLE communicating in under 1, regardless of the order in which you learned it. Language 3:
LDom4	Please list the four languages you know best IN ORDER OF DOMINANCE. Put the language you are MOST COMFORTABLE communicating in under 1, regardless of the order in which you learned it. Language 4:
ageAcquiredLDom1	At what age did you being ACQUIRING {LDom1}?
ageFluentLDom1	At what age did you become FLUENT in {LDom1}?
ageReadingLDom1	At what age did you begin READING in {LDom1}?
ageFluentReadingLDom1	At what age did you become FLUENT in READING in {LDom1}?
timeInLDom1Country	Please list the number of years and months you spent IN A COUNTRY where {LDom1} is spoken:
timeWithLDom1Family	Please list the number of years and months you spent WITH A FAMILY where {LDom1} is spoken:
timeLDom1SchoolWork	Please list the number of years and months you spent in a SCHOOL OR WORK ENVIRONMENT where {LDom1} is spoken:
LDom1SpeakingProficiency	On a scale of 0 (no skills) to 10 (extremely proficient), please rate your level of proficiency in SPEAKING {LDom1}:
LDom1UnderstandingProficiency	On a scale of 0 (no skills) to 10 (extremely proficient), please rate your level of proficiency in UNDERSTANDING {LDom1}:
LDom1ReadingProficiency	On a scale of 0 (no skills) to 10 (extremely proficient), please rate your level of proficiency in READING {LDom1}:
ageAcquiredLDom2	At what age did you being ACQUIRING {LDom2}?
ageFluentLDom2	At what age did you become FLUENT in {LDom2}?
ageReadingLDom2	At what age did you begin READING in {LDom2}?
ageFluentReadingLDom2	At what age did you become FLUENT in READING in {LDom2}?
timeInLDom2Country	Please list the number of years and months you spent IN A COUNTRY where {LDom2} is spoken:
timeWithLDom2Family	Please list the number of years and months you spent WITH A FAMILY where {LDom2} is spoken:
timeLDom2SchoolWork	Please list the number of years and months you spent in a SCHOOL OR WORK ENVIRONMENT where {LDom2} is spoken:
LDom2SpeakingProficiency	On a scale of 0 (no skills) to 10 (extremely proficient), please rate your level of proficiency in SPEAKING {LDom2}:
LDom2UnderstandingProficiency	On a scale of 0 (no skills) to 10 (extremely proficient), please rate your level of proficiency in UNDERSTANDING {LDom2}:
LDom2ReadingProficiency	On a scale of 0 (no skills) to 10 (extremely proficient), please rate your level of proficiency in READING {LDom2}:
ageAcquiredLDom3	At what age did you being ACQUIRING {LDom3}?
ageFluentLDom3	At what age did you become FLUENT in {LDom3}?
ageReadingLDom3	At what age did you begin READING in {LDom3}?
ageFluentReadingLDom3	At what age did you become FLUENT in READING in {LDom3}?
timeInLDom3Country	Please list the number of years and months you spent IN A COUNTRY where {LDom3} is spoken:
timeWithLDom3Family	Please list the number of years and months you spent WITH A FAMILY where {LDom3} is spoken:
timeLDom3SchoolWork	Please list the number of years and months you spent in a SCHOOL OR WORK ENVIRONMENT where {LDom3} is spoken:
LDom3SpeakingProficiency	On a scale of 0 (no skills) to 10 (extremely proficient), please rate your level of proficiency in SPEAKING {LDom3}:
LDom3UnderstandingProficiency	On a scale of 0 (no skills) to 10 (extremely proficient), please rate your level of proficiency in UNDERSTANDING {LDom3}:
LDom3ReadingProficiency	On a scale of 0 (no skills) to 10 (extremely proficient), please rate your level of proficiency in READING {LDom3}:
ageAcquiredLDom4	At what age did you being ACQUIRING {LDom4}?
ageFluentLDom4	At what age did you become FLUENT in {LDom4}?
ageReadingLDom4	At what age did you begin READING in {LDom4}?
ageFluentReadingLDom4	At what age did you become FLUENT in READING in {LDom4}?
timeInLDom4Country	Please list the number of years and months you spent IN A COUNTRY where {LDom4} is spoken:
timeWithLDom4Family	Please list the number of years and months you spent WITH A FAMILY where {LDom4} is spoken:
timeLDom4SchoolWork	Please list the number of years and months you spent in a SCHOOL OR WORK ENVIRONMENT where {LDom4} is spoken:
LDom4SpeakingProficiency	On a scale of 0 (no skills) to 10 (extremely proficient), please rate your level of proficiency in SPEAKING {LDom4}:
LDom4UnderstandingProficiency	On a scale of 0 (no skills) to 10 (extremely proficient), please rate your level of proficiency in UNDERSTANDING {LDom4}:
LDom4ReadingProficiency	On a scale of 0 (no skills) to 10 (extremely proficient), please rate your level of proficiency in READING {LDom4}:
LDom1UnderstandWritten	You can understand several words (up to 500) in {LDom1} when they are written (e.g., on signs), or produced in isolation?
LDom1FamiliarQuestions	You can understand {LDom1} word combinations well enough to recognize highly familiar questions, such as "What's your name?" or "Where are you from?".
LDom1Instructions	You can understand {LDom1} well enough to follow a basic set of instructions given by a native speaker, such as "How to use a vending machine to buy a ticket" or "Where to find a good deal on shoes"?
LDom1UnderstandCasualConvo	You understand {LDom1} well enough to follow a casual conversation with a native speaker, such as listening to them tell a story about the town they grew up in and how the environment was different from the town they're in now?
LDom1UnderstandInDepthConvo	You understand {LDom1} enough to follow more in-depth conversations with native speakers, covering a variety of topics?
LDom1MoviesTV	You understand {LDom1} well enough to follow movies and TV shows in this language without subtitles?
LDom1MentalTranslation	{LDom1} is either your dominant (strongest) language or you understand this language as well as your strongest language. When listening to someone speaking in {LDom1}, you do not have to mentally "translate" the message into a more dominant language. Instead, the meanings of the message are instantly available. You also understand "slang" or regional terms?
LDom1Speak	You can produce several (up to 500) words in {LDom1}?
LDom1AskQuestions	You can produce highly familiar questions in {LDom1}, such as "What's your name?" or "Where are you from?"
LDom1TravelStatements	You can produce enough basic, familiar, statements to travel in a country that speaks {LDom1}. For example, you can order food from a restaurrant menu or you could ask how much something costs?
LDom1MakeCasualConvo	You speak {LDom1} well enough to have a casual conversation with, and be understood by, a native speaker, such as telling them about your recent travel experiences or something interesting that happened to you earlier that day?
LDom1ProduceInDepthConvo	You speak {LDom1} well enough to have in depth conversations with native speakers covering a variety of topics, such as politics, arts, or science?
LDom1Date	You speak {LDom1} well enough to date someone who only speaks this language, without difficulties?
LDom2UnderstandWritten	You can understand several words (up to 500) in {LDom2} when they are written (e.g., on signs), or produced in isolation?
LDom2FamiliarQuestions	You can understand {LDom2} word combinations well enough to recognize highly familiar questions, such as "What's your name?" or "Where are you from?".
LDom2Instructions	You can understand {LDom2} well enough to follow a basic set of instructions given by a native speaker, such as "How to use a vending machine to buy a ticket" or "Where to find a good deal on shoes"?
LDom2UnderstandCasualConvo	You understand {LDom2} well enough to follow a casual conversation with a native speaker, such as listening to them tell a story about the town they grew up in and how the environment was different from the town they're in now?
LDom2UnderstandInDepthConvo	You understand {LDom2} enough to follow more in-depth conversations with native speakers, covering a variety of topics?
LDom2MoviesTV	You understand {LDom2} well enough to follow movies and TV shows in this language without subtitles?
LDom2MentalTranslation	{LDom2} is either your dominant (strongest) language or you understand this language as well as your strongest language. When listening to someone speaking in {LDom2}, you do not have to mentally "translate" the message into a more dominant language. Instead, the meanings of the message are instantly available. You also understand "slang" or regional terms?
LDom2Speak	You can produce several (up to 500) words in {LDom2}?
LDom2AskQuestions	You can produce highly familiar questions in {LDom2}, such as "What's your name?" or "Where are you from?"
LDom2TravelStatements	You can produce enough basic, familiar, statements to travel in a country that speaks {LDom2}. For example, you can order food from a restaurrant menu or you could ask how much something costs?
LDom2MakeCasualConvo	You speak {LDom2} well enough to have a casual conversation with, and be understood by, a native speaker, such as telling them about your recent travel experiences or something interesting that happened to you earlier that day?
LDom2ProduceInDepthConvo	You speak {LDom2} well enough to have in depth conversations with native speakers covering a variety of topics, such as politics, arts, or science?
LDom2Date	You speak {LDom2} well enough to date someone who only speaks this language, without difficulties?
LDom3UnderstandWritten	You can understand several words (up to 500) in {LDom3} when they are written (e.g., on signs), or produced in isolation?
LDom3FamiliarQuestions	You can understand {LDom3} word combinations well enough to recognize highly familiar questions, such as "What's your name?" or "Where are you from?".
LDom3Instructions	You can understand {LDom3} well enough to follow a basic set of instructions given by a native speaker, such as "How to use a vending machine to buy a ticket" or "Where to find a good deal on shoes"?
LDom3UnderstandCasualConvo	You understand {LDom3} well enough to follow a casual conversation with a native speaker, such as listening to them tell a story about the town they grew up in and how the environment was different from the town they're in now?
LDom3UnderstandInDepthConvo	You understand {LDom3} enough to follow more in-depth conversations with native speakers, covering a variety of topics?
LDom3MoviesTV	You understand {LDom3} well enough to follow movies and TV shows in this language without subtitles?
LDom3MentalTranslation	{LDom3} is either your dominant (strongest) language or you understand this language as well as your strongest language. When listening to someone speaking in {LDom3}, you do not have to mentally "translate" the message into a more dominant language. Instead, the meanings of the message are instantly available. You also understand "slang" or regional terms?
LDom3Speak	You can produce several (up to 500) words in {LDom3}?
LDom3AskQuestions	You can produce highly familiar questions in {LDom3}, such as "What's your name?" or "Where are you from?"
LDom3TravelStatements	You can produce enough basic, familiar, statements to travel in a country that speaks {LDom3}. For example, you can order food from a restaurrant menu or you could ask how much something costs?
LDom3MakeCasualConvo	You speak {LDom3} well enough to have a casual conversation with, and be understood by, a native speaker, such as telling them about your recent travel experiences or something interesting that happened to you earlier that day?
LDom3ProduceInDepthConvo	You speak {LDom3} well enough to have in depth conversations with native speakers covering a variety of topics, such as politics, arts, or science?
LDom3Date	You speak {LDom3} well enough to date someone who only speaks this language, without difficulties?
LDom4UnderstandWritten	You can understand several words (up to 500) in {LDom4} when they are written (e.g., on signs), or produced in isolation?
LDom4FamiliarQuestions	You can understand {LDom4} word combinations well enough to recognize highly familiar questions, such as "What's your name?" or "Where are you from?".
LDom4Instructions	You can understand {LDom4} well enough to follow a basic set of instructions given by a native speaker, such as "How to use a vending machine to buy a ticket" or "Where to find a good deal on shoes"?
LDom4UnderstandCasualConvo	You understand {LDom4} well enough to follow a casual conversation with a native speaker, such as listening to them tell a story about the town they grew up in and how the environment was different from the town they're in now?
LDom4UnderstandInDepthConvo	You understand {LDom4} enough to follow more in-depth conversations with native speakers, covering a variety of topics?
LDom4MoviesTV	You understand {LDom4} well enough to follow movies and TV shows in this language without subtitles?
LDom4MentalTranslation	{LDom4} is either your dominant (strongest) language or you understand this language as well as your strongest language. When listening to someone speaking in {LDom4}, you do not have to mentally "translate" the message into a more dominant language. Instead, the meanings of the message are instantly available. You also understand "slang" or regional terms?
LDom4Speak	You can produce several (up to 500) words in {LDom4}?
LDom4AskQuestions	You can produce highly familiar questions in {LDom4}, such as "What's your name?" or "Where are you from?"
LDom4TravelStatements	You can produce enough basic, familiar, statements to travel in a country that speaks {LDom4}. For example, you can order food from a restaurrant menu or you could ask how much something costs?
LDom4MakeCasualConvo	You speak {LDom4} well enough to have a casual conversation with, and be understood by, a native speaker, such as telling them about your recent travel experiences or something interesting that happened to you earlier that day?
LDom4ProduceInDepthConvo	You speak {LDom4} well enough to have in depth conversations with native speakers covering a variety of topics, such as politics, arts, or science?
LDom4Date	You speak {LDom4} well enough to date someone who only speaks this language, without difficulties?
LDom1TFscore	Total "True" answers for True/False questions for Language 1, out of 13 (UnderstandWritten, FamiliarQuestions, Instructions, UnderstandCasualConvo, UnderstandInDepthConvo, MoviesTV, MentalTranslation, Speak, AskQuestions, TravelStatements, MakeCasualConvo, ProduceInDepthConvo, Date)
LDom2TFscore	Total "True" answers for True/False questions for Language 2, out of 13 (UnderstandWritten, FamiliarQuestions, Instructions, UnderstandCasualConvo, UnderstandInDepthConvo, MoviesTV, MentalTranslation, Speak, AskQuestions, TravelStatements, MakeCasualConvo, ProduceInDepthConvo, Date)
LDom3TFscore	Total "True" answers for True/False questions for Language 3, out of 13 (UnderstandWritten, FamiliarQuestions, Instructions, UnderstandCasualConvo, UnderstandInDepthConvo, MoviesTV, MentalTranslation, Speak, AskQuestions, TravelStatements, MakeCasualConvo, ProduceInDepthConvo, Date)
LDom4TFscore	Total "True" answers for True/False questions for Language 4, out of 13 (UnderstandWritten, FamiliarQuestions, Instructions, UnderstandCasualConvo, UnderstandInDepthConvo, MoviesTV, MentalTranslation, Speak, AskQuestions, TravelStatements, MakeCasualConvo, ProduceInDepthConvo, Date)
age	What is your age?
gender	What is your gender? (Male, Female, Other (please specify))
gender_specified	Participant's specified gender if "Other (please specify)" was selected for gender
response.race.1	American Indian or Alaska Native - For example: Navajo Nation; Blackfeet Tribe; Mayan; Aztec; Native Village of Barrow Inupiat Traditional Government; Nome Eskimo Community
response.race.2	Black or African American - For example: Jamaican; Haitian; Nigerian; Ethiopian; Somalian
response.race.3	Hispanic; Latino; or Spanish Origin - For example: Mexican or Mexican American; Puerto Rican; Cuban; Salvadoran; Dominican; Columbian
response.race.4	East Asian - For example: Chinese; Korean; Japanese; Taiwanese; Mongolian
response.race.5	Southeast Asian - For example: Vietnamese; Filipino; Indonesian; Thai; Malaysian
response.race.6	South Asian - For example: Indian; Afghan; Pakistani; Bangladeshi; Nepalese; Bhutanese; Maldivian; Sri Lankan
response.race.7	Middle Eastern or North African - For example: Lebanese; Iranian; Egyptian; Syrian; Qatari; Moroccan; Algerian
response.race.8	Native Hawaiian or Other Pacific Islander - For example: Native Hawaiian; Samoan; Chamorro; Tongan; Fijian; Marshallese
response.race.9	White - For example: German; Irish; English; Italian; Polish; French
nationality	Which Nationality do you most identify with?
num_pets	How many pets are in your current household? (0, 1, 2, More than 2)
location	From what country are you currently doing this experiment?
